# Supplementary material for: Disrupting the OTUD4-USP7 deubiquitinase complex to suppress herpesvirus replication: a novel antiviral strategy
Source: PLoS Pathog. 2025 Apr 10;21(4):e1013052. doi: 10.1371/journal.ppat.1013052 (PMC12047801; doi:10.1371/journal.ppat.1013052)
Supplement: S2 Table — Raw data. (XLSX) [file ppat.1013052.s007.xlsx]

## Sheet: Fig. 1B_p2
X	p2 0.46_Y	p2 1.37_Y	p2 4.1_Y	p2 12.3_Y	p2 37_Y	p2 111.1_Y	p2 333.3_Y
-60.06	-0.107422	-0.291016	-0.896484	-0.310547	-0.169922	-0.123047	0.240234
-59.96	-0.107422	-0.291016	-0.896484	-0.298828	-0.162109	-0.123047	0.248047
-59.86	-0.111328	-0.287109	-0.892578	-0.314453	-0.154297	-0.126953	0.244141
-59.76	-0.123047	-0.275391	-0.880859	-0.314453	-0.134766	-0.119141	0.255859
-59.66	-0.123047	-0.267578	-0.873047	-0.314453	-0.134766	-0.119141	0.244141
-59.56	-0.126953	-0.271484	-0.876953	-0.310547	-0.142578	-0.123047	0.240234
-59.46	-0.126953	-0.279297	-0.876953	-0.310547	-0.142578	-0.115234	0.240234
-59.36	-0.126953	-0.271484	-0.876953	-0.310547	-0.142578	-0.115234	0.228516
-59.26	-0.132813	-0.265625	-0.882813	-0.324219	-0.164063	-0.117188	0.214844
-59.16	-0.140625	-0.265625	-0.871094	-0.316406	-0.15625	-0.109375	0.214844
-59.06	-0.132813	-0.257813	-0.871094	-0.316406	-0.15625	-0.109375	0.222656
-58.96	-0.119141	-0.251953	-0.857422	-0.310547	-0.142578	-0.103516	0.228516
-58.86	-0.119141	-0.251953	-0.857422	-0.310547	-0.142578	-0.0957031	0.240234
-58.76	-0.105469	-0.242188	-0.847656	-0.308594	-0.140625	-0.09375	0.238281
-58.66	-0.0976563	-0.230469	-0.847656	-0.308594	-0.160156	-0.09375	0.25
-58.56	-0.0976563	-0.230469	-0.847656	-0.308594	-0.160156	-0.09375	0.238281
-58.46	-0.0976563	-0.222656	-0.847656	-0.320313	-0.160156	-0.105469	0.238281
-58.36	-0.0898438	-0.210938	-0.847656	-0.320313	-0.164063	-0.09375	0.238281
-58.26	-0.0820313	-0.207031	-0.84375	-0.324219	-0.167969	-0.0976563	0.234375
-58.16	-0.0761719	-0.201172	-0.837891	-0.318359	-0.169922	-0.103516	0.240234
-58.06	-0.0820313	-0.207031	-0.84375	-0.324219	-0.175781	-0.121094	0.242188
-57.96	-0.078125	-0.199219	-0.847656	-0.320313	-0.179688	-0.121094	0.242188
-57.86	-0.0820313	-0.195313	-0.84375	-0.324219	-0.175781	-0.128906	0.242188
-57.76	-0.0820313	-0.207031	-0.851563	-0.335938	-0.1875	-0.140625	0.242188
-57.66	-0.0878906	-0.201172	-0.857422	-0.341797	-0.193359	-0.142578	0.240234
-57.56	-0.0761719	-0.201172	-0.845703	-0.330078	-0.201172	-0.142578	0.240234
-57.46	-0.0839844	-0.197266	-0.841797	-0.314453	-0.197266	-0.138672	0.244141
-57.36	-0.0839844	-0.208984	-0.841797	-0.314453	-0.208984	-0.138672	0.232422
-57.26	-0.0742188	-0.207031	-0.851563	-0.3125	-0.207031	-0.128906	0.234375
-57.16	-0.0683594	-0.201172	-0.837891	-0.318359	-0.189453	-0.123047	0.240234
-57.06	-0.0722656	-0.205078	-0.841797	-0.314453	-0.205078	-0.126953	0.236328
-56.96	-0.078125	-0.210938	-0.835938	-0.308594	-0.210938	-0.125	0.230469
-56.86	-0.0722656	-0.205078	-0.833984	-0.314453	-0.216797	-0.119141	0.236328
-56.76	-0.0722656	-0.197266	-0.822266	-0.306641	-0.216797	-0.107422	0.224609
-56.66	-0.0722656	-0.205078	-0.833984	-0.294922	-0.216797	-0.107422	0.232422
-56.56	-0.0683594	-0.201172	-0.826172	-0.298828	-0.232422	-0.123047	0.228516
-56.46	-0.0722656	-0.205078	-0.822266	-0.294922	-0.236328	-0.126953	0.236328
-56.36	-0.0605469	-0.197266	-0.810547	-0.294922	-0.236328	-0.119141	0.232422
-56.26	-0.0683594	-0.201172	-0.818359	-0.287109	-0.240234	-0.123047	0.240234
-56.16	-0.0605469	-0.193359	-0.810547	-0.294922	-0.255859	-0.126953	0.236328
-56.06	-0.0664063	-0.203125	-0.816406	-0.289063	-0.261719	-0.132813	0.238281
-55.96	-0.0527344	-0.197266	-0.802734	-0.283203	-0.267578	-0.126953	0.244141
-55.86	-0.0527344	-0.197266	-0.802734	-0.275391	-0.267578	-0.126953	0.244141
-55.76	-0.0585938	-0.203125	-0.808594	-0.28125	-0.273438	-0.136719	0.226563
-55.66	-0.0546875	-0.207031	-0.8125	-0.273438	-0.265625	-0.140625	0.222656
-55.56	-0.0585938	-0.203125	-0.808594	-0.28125	-0.273438	-0.144531	0.210938
-55.46	-0.0625	-0.195313	-0.800781	-0.273438	-0.285156	-0.148438	0.203125
-55.36	-0.0683594	-0.201172	-0.806641	-0.279297	-0.283203	-0.154297	0.197266
-55.26	-0.0722656	-0.197266	-0.814453	-0.283203	-0.287109	-0.158203	0.193359
-55.16	-0.0683594	-0.201172	-0.806641	-0.279297	-0.302734	-0.154297	0.201172
-55.06	-0.0683594	-0.201172	-0.798828	-0.279297	-0.302734	-0.154297	0.197266
-54.96	-0.0722656	-0.205078	-0.791016	-0.275391	-0.306641	-0.158203	0.193359
-54.86	-0.0703125	-0.207031	-0.792969	-0.285156	-0.316406	-0.160156	0.195313
-54.76	-0.078125	-0.210938	-0.796875	-0.277344	-0.320313	-0.152344	0.191406
-54.66	-0.0664063	-0.210938	-0.785156	-0.269531	-0.3125	-0.152344	0.199219
-54.56	-0.0664063	-0.210938	-0.789063	-0.257813	-0.300781	-0.144531	0.199219
-54.46	-0.0625	-0.207031	-0.78125	-0.253906	-0.296875	-0.136719	0.195313
-54.36	-0.0664063	-0.210938	-0.785156	-0.257813	-0.300781	-0.132813	0.199219
-54.26	-0.0683594	-0.208984	-0.787109	-0.259766	-0.298828	-0.142578	0.201172
-54.16	-0.0683594	-0.201172	-0.775391	-0.248047	-0.291016	-0.134766	0.201172
-54.06	-0.078125	-0.210938	-0.785156	-0.25	-0.300781	-0.132813	0.199219
-53.96	-0.0820313	-0.207031	-0.78125	-0.242188	-0.304688	-0.128906	0.195313
-53.86	-0.0820313	-0.207031	-0.792969	-0.253906	-0.308594	-0.128906	0.183594
-53.76	-0.078125	-0.210938	-0.789063	-0.261719	-0.300781	-0.125	0.1875
-53.66	-0.078125	-0.203125	-0.777344	-0.261719	-0.292969	-0.125	0.1875
-53.56	-0.0742188	-0.195313	-0.773438	-0.246094	-0.296875	-0.128906	0.183594
-53.46	-0.0664063	-0.199219	-0.777344	-0.238281	-0.292969	-0.125	0.179688
-53.36	-0.0664063	-0.191406	-0.777344	-0.230469	-0.28125	-0.125	0.1875
-53.26	-0.0683594	-0.201172	-0.779297	-0.240234	-0.291016	-0.134766	0.189453
-53.16	-0.0664063	-0.210938	-0.777344	-0.242188	-0.292969	-0.132813	0.179688
-53.06	-0.0605469	-0.212891	-0.771484	-0.244141	-0.294922	-0.126953	0.185547
-52.96	-0.0722656	-0.228516	-0.771484	-0.244141	-0.294922	-0.130859	0.173828
-52.86	-0.0683594	-0.232422	-0.767578	-0.240234	-0.302734	-0.134766	0.169922
-52.76	-0.078125	-0.230469	-0.777344	-0.238281	-0.300781	-0.132813	0.160156
-52.66	-0.0703125	-0.234375	-0.773438	-0.234375	-0.285156	-0.128906	0.144531
-52.56	-0.0683594	-0.240234	-0.767578	-0.228516	-0.283203	-0.123047	0.150391
-52.46	-0.0761719	-0.251953	-0.767578	-0.228516	-0.291016	-0.130859	0.138672
-52.36	-0.0820313	-0.246094	-0.761719	-0.234375	-0.285156	-0.128906	0.144531
-52.26	-0.0625	-0.246094	-0.753906	-0.226563	-0.277344	-0.128906	0.152344
-52.16	-0.0703125	-0.234375	-0.75	-0.234375	-0.277344	-0.128906	0.144531
-52.06	-0.0683594	-0.240234	-0.748047	-0.228516	-0.271484	-0.123047	0.150391
-51.96	-0.078125	-0.242188	-0.757813	-0.238281	-0.28125	-0.132813	0.148438
-51.86	-0.0820313	-0.246094	-0.753906	-0.246094	-0.277344	-0.128906	0.132813
-51.76	-0.078125	-0.25	-0.746094	-0.238281	-0.28125	-0.121094	0.128906
-51.66	-0.0839844	-0.248047	-0.744141	-0.244141	-0.275391	-0.119141	0.123047
-51.56	-0.0800781	-0.255859	-0.732422	-0.244141	-0.275391	-0.126953	0.115234
-51.46	-0.0722656	-0.255859	-0.732422	-0.244141	-0.275391	-0.119141	0.115234
-51.36	-0.0820313	-0.265625	-0.730469	-0.246094	-0.277344	-0.128906	0.105469
-51.26	-0.0839844	-0.267578	-0.732422	-0.244141	-0.287109	-0.126953	0.103516
-51.16	-0.09375	-0.277344	-0.742188	-0.246094	-0.285156	-0.128906	0.0859375
-51.06	-0.078125	-0.261719	-0.738281	-0.238281	-0.28125	-0.132813	0.078125
-50.96	-0.0878906	-0.271484	-0.736328	-0.240234	-0.291016	-0.142578	0.0683594
-50.86	-0.0878906	-0.271484	-0.736328	-0.240234	-0.283203	-0.134766	0.0683594
-50.76	-0.0976563	-0.273438	-0.738281	-0.238281	-0.28125	-0.144531	0.046875
-50.66	-0.09375	-0.277344	-0.730469	-0.234375	-0.285156	-0.148438	0.0429688
-50.56	-0.0917969	-0.287109	-0.732422	-0.244141	-0.294922	-0.158203	0.0449219
-50.46	-0.0878906	-0.279297	-0.728516	-0.248047	-0.291016	-0.154297	0.0410156
-50.36	-0.09375	-0.277344	-0.722656	-0.246094	-0.296875	-0.148438	0.0351563
-50.26	-0.101563	-0.296875	-0.722656	-0.242188	-0.296875	-0.148438	0.0351563
-50.16	-0.107422	-0.291016	-0.728516	-0.248047	-0.291016	-0.162109	0.0292969
-50.06	-0.107422	-0.291016	-0.724609	-0.259766	-0.291016	-0.162109	0.0292969
-49.96	-0.113281	-0.296875	-0.730469	-0.265625	-0.296875	-0.179688	0.0234375
-49.86	-0.119141	-0.302734	-0.728516	-0.271484	-0.291016	-0.185547	0.0292969
-49.76	-0.109375	-0.296875	-0.722656	-0.261719	-0.296875	-0.175781	0.015625
-49.66	-0.119141	-0.291016	-0.716797	-0.259766	-0.291016	-0.173828	0.00977
-49.56	-0.119141	-0.291016	-0.716797	-0.259766	-0.291016	-0.173828	0.00977
-49.46	-0.115234	-0.291016	-0.724609	-0.267578	-0.279297	-0.173828	0.00195
-49.36	-0.123047	-0.306641	-0.732422	-0.275391	-0.287109	-0.189453	-0.00586
-49.26	-0.132813	-0.304688	-0.742188	-0.285156	-0.296875	-0.1875	-0.015625
-49.16	-0.136719	-0.3125	-0.738281	-0.277344	-0.289063	-0.191406	-0.0195313
-49.06	-0.134766	-0.306641	-0.732422	-0.287109	-0.287109	-0.189453	-0.0175781
-48.96	-0.125	-0.308594	-0.726563	-0.277344	-0.28125	-0.191406	-0.00781
-48.86	-0.125	-0.300781	-0.726563	-0.277344	-0.269531	-0.183594	-0.00781
-48.76	-0.134766	-0.298828	-0.724609	-0.279297	-0.279297	-0.193359	-0.00977
-48.66	-0.126953	-0.298828	-0.728516	-0.279297	-0.271484	-0.181641	-0.00977
-48.56	-0.132813	-0.296875	-0.734375	-0.285156	-0.277344	-0.1875	-0.015625
-48.46	-0.128906	-0.292969	-0.726563	-0.289063	-0.273438	-0.183594	-0.0117188
-48.36	-0.132813	-0.296875	-0.730469	-0.292969	-0.277344	-0.1875	-0.015625
-48.26	-0.142578	-0.294922	-0.732422	-0.302734	-0.275391	-0.189453	-0.0253906
-48.16	-0.152344	-0.296875	-0.742188	-0.316406	-0.285156	-0.199219	-0.0273438
-48.06	-0.144531	-0.296875	-0.734375	-0.304688	-0.285156	-0.1875	-0.0273438
-47.96	-0.142578	-0.287109	-0.720703	-0.302734	-0.275391	-0.177734	-0.0136719
-47.86	-0.126953	-0.283203	-0.716797	-0.291016	-0.263672	-0.166016	-0.00195
-47.76	-0.126953	-0.279297	-0.716797	-0.298828	-0.259766	-0.173828	0.00195
-47.66	-0.126953	-0.279297	-0.716797	-0.298828	-0.251953	-0.173828	0.00977
-47.56	-0.119141	-0.271484	-0.716797	-0.291016	-0.251953	-0.162109	0.00977
-47.46	-0.125	-0.277344	-0.722656	-0.296875	-0.246094	-0.167969	0.0117188
-47.36	-0.111328	-0.255859	-0.712891	-0.283203	-0.244141	-0.158203	0.0253906
-47.26	-0.115234	-0.259766	-0.705078	-0.279297	-0.251953	-0.162109	0.0292969
-47.16	-0.115234	-0.259766	-0.705078	-0.279297	-0.251953	-0.154297	0.0292969
-47.06	-0.119141	-0.251953	-0.708984	-0.267578	-0.251953	-0.154297	0.0410156
-46.96	-0.111328	-0.244141	-0.701172	-0.275391	-0.244141	-0.146484	0.0449219
-46.86	-0.107422	-0.240234	-0.689453	-0.259766	-0.244141	-0.134766	0.0488281
-46.76	-0.101563	-0.234375	-0.679688	-0.261719	-0.246094	-0.148438	0.0546875
-46.66	-0.113281	-0.246094	-0.683594	-0.273438	-0.257813	-0.160156	0.0429688
-46.56	-0.105469	-0.242188	-0.6875	-0.269531	-0.261719	-0.164063	0.0507813
-46.46	-0.101563	-0.246094	-0.679688	-0.273438	-0.265625	-0.167969	0.046875
-46.36	-0.101563	-0.246094	-0.671875	-0.273438	-0.265625	-0.160156	0.0546875
-46.26	-0.0976563	-0.242188	-0.667969	-0.269531	-0.269531	-0.152344	0.0507813
-46.16	-0.0859375	-0.230469	-0.65625	-0.257813	-0.261719	-0.152344	0.0585938
-46.06	-0.0839844	-0.228516	-0.654297	-0.263672	-0.255859	-0.158203	0.0644531
-45.96	-0.0644531	-0.228516	-0.642578	-0.255859	-0.255859	-0.150391	0.0722656
-45.86	-0.0683594	-0.220703	-0.638672	-0.251953	-0.263672	-0.154297	0.0800781
-45.76	-0.0546875	-0.214844	-0.621094	-0.246094	-0.246094	-0.148438	0.0820313
-45.66	-0.046875	-0.210938	-0.617188	-0.25	-0.25	-0.152344	0.0898438
-45.56	-0.0449219	-0.216797	-0.615234	-0.244141	-0.255859	-0.150391	0.0839844
-45.46	-0.0371094	-0.212891	-0.607422	-0.240234	-0.251953	-0.154297	0.0878906
-45.36	-0.0292969	-0.201172	-0.587891	-0.228516	-0.251953	-0.154297	0.0996094
-45.26	-0.0332031	-0.185547	-0.583984	-0.236328	-0.255859	-0.158203	0.103516
-45.16	-0.0214844	-0.177734	-0.572266	-0.224609	-0.248047	-0.158203	0.115234
-45.06	-0.0214844	-0.173828	-0.572266	-0.224609	-0.255859	-0.166016	0.103516
-44.96	-0.0214844	-0.166016	-0.560547	-0.224609	-0.255859	-0.158203	0.115234
-44.86	-0.0273438	-0.171875	-0.566406	-0.230469	-0.261719	-0.164063	0.117188
-44.76	-0.0234375	-0.175781	-0.5625	-0.234375	-0.265625	-0.167969	0.113281
-44.66	-0.00781	-0.171875	-0.558594	-0.230469	-0.261719	-0.171875	0.121094
-44.56	-0.0117188	-0.15625	-0.550781	-0.222656	-0.265625	-0.175781	0.125
-44.46	0	-0.15625	-0.542969	-0.222656	-0.253906	-0.167969	0.136719
-44.36	-0.00195	-0.154297	-0.541016	-0.224609	-0.255859	-0.177734	0.134766
-44.26	-0.00391	-0.15625	-0.542969	-0.234375	-0.257813	-0.1875	0.125
-44.16	-0.00781	-0.160156	-0.546875	-0.230469	-0.261719	-0.183594	0.140625
-44.06	-0.0136719	-0.158203	-0.541016	-0.224609	-0.255859	-0.189453	0.134766
-43.96	-0.0117188	-0.15625	-0.542969	-0.234375	-0.257813	-0.1875	0.132813
-43.86	-0.00195	-0.154297	-0.533203	-0.224609	-0.244141	-0.177734	0.134766
-43.76	-0.0117188	-0.15625	-0.53125	-0.222656	-0.246094	-0.1875	0.132813
-43.66	-0.00977	-0.162109	-0.529297	-0.220703	-0.244141	-0.193359	0.126953
-43.56	-0.00586	-0.162109	-0.525391	-0.216797	-0.240234	-0.193359	0.130859
-43.46	-0.00977	-0.173828	-0.529297	-0.220703	-0.251953	-0.205078	0.126953
-43.36	-0.00586	-0.169922	-0.537109	-0.228516	-0.251953	-0.212891	0.119141
-43.26	0.00195	-0.162109	-0.529297	-0.220703	-0.240234	-0.212891	0.130859
-43.16	-0.00586	-0.169922	-0.525391	-0.216797	-0.240234	-0.212891	0.130859
-43.06	-0.0117188	-0.164063	-0.511719	-0.214844	-0.246094	-0.207031	0.132813
-42.96	-0.0136719	-0.166016	-0.521484	-0.224609	-0.236328	-0.208984	0.123047
-42.86	-0.00586	-0.162109	-0.505859	-0.220703	-0.240234	-0.201172	0.119141
-42.76	-0.015625	-0.160156	-0.515625	-0.21875	-0.230469	-0.203125	0.121094
-42.66	-0.0136719	-0.158203	-0.513672	-0.224609	-0.236328	-0.201172	0.115234
-42.56	-0.0214844	-0.154297	-0.521484	-0.224609	-0.236328	-0.197266	0.115234
-42.46	-0.0234375	-0.15625	-0.523438	-0.234375	-0.226563	-0.207031	0.105469
-42.36	-0.0234375	-0.144531	-0.511719	-0.222656	-0.226563	-0.207031	0.113281
-42.26	-0.0214844	-0.146484	-0.521484	-0.224609	-0.224609	-0.208984	0.103516
-42.16	-0.0429688	-0.15625	-0.523438	-0.226563	-0.226563	-0.207031	0.105469
-42.06	-0.0390625	-0.160156	-0.515625	-0.21875	-0.222656	-0.214844	0.109375
-41.96	-0.0332031	-0.158203	-0.513672	-0.216797	-0.216797	-0.208984	0.103516
-41.86	-0.0410156	-0.154297	-0.509766	-0.212891	-0.216797	-0.208984	0.103516
-41.76	-0.0332031	-0.146484	-0.501953	-0.205078	-0.216797	-0.208984	0.115234
-41.66	-0.0429688	-0.144531	-0.503906	-0.203125	-0.207031	-0.21875	0.113281
-41.56	-0.0371094	-0.142578	-0.498047	-0.201172	-0.201172	-0.216797	0.107422
-41.46	-0.0488281	-0.150391	-0.505859	-0.197266	-0.201172	-0.212891	0.111328
-41.36	-0.0527344	-0.146484	-0.501953	-0.193359	-0.205078	-0.208984	0.115234
-41.26	-0.0683594	-0.162109	-0.505859	-0.201172	-0.201172	-0.212891	0.0996094
-41.16	-0.0566406	-0.162109	-0.498047	-0.189453	-0.201172	-0.205078	0.0996094
-41.06	-0.0566406	-0.158203	-0.505859	-0.197266	-0.201172	-0.212891	0.0917969
-40.96	-0.0625	-0.15625	-0.503906	-0.195313	-0.1875	-0.207031	0.09375
-40.86	-0.0761719	-0.169922	-0.505859	-0.208984	-0.189453	-0.212891	0.0800781
-40.76	-0.0683594	-0.150391	-0.498047	-0.201172	-0.181641	-0.205078	0.0878906
-40.66	-0.078125	-0.152344	-0.507813	-0.199219	-0.179688	-0.203125	0.0898438
-40.56	-0.0703125	-0.144531	-0.511719	-0.195313	-0.175781	-0.207031	0.0859375
-40.46	-0.0722656	-0.146484	-0.513672	-0.205078	-0.177734	-0.208984	0.0839844
-40.36	-0.078125	-0.152344	-0.507813	-0.191406	-0.171875	-0.203125	0.078125
-40.26	-0.0683594	-0.150391	-0.498047	-0.177734	-0.162109	-0.201172	0.0800781
-40.16	-0.0664063	-0.152344	-0.496094	-0.179688	-0.160156	-0.203125	0.078125
-40.06	-0.0625	-0.144531	-0.492188	-0.183594	-0.15625	-0.207031	0.0742188
-39.96	-0.0625	-0.136719	-0.492188	-0.175781	-0.15625	-0.1875	0.0859375
-39.86	-0.0605469	-0.134766	-0.490234	-0.173828	-0.154297	-0.189453	0.0761719
-39.76	-0.0625	-0.136719	-0.492188	-0.183594	-0.167969	-0.199219	0.0742188
-39.66	-0.0664063	-0.140625	-0.488281	-0.179688	-0.160156	-0.183594	0.0703125
-39.56	-0.0683594	-0.142578	-0.498047	-0.177734	-0.169922	-0.193359	0.0605469
-39.46	-0.0664063	-0.140625	-0.488281	-0.1875	-0.171875	-0.195313	0.0585938
-39.36	-0.0683594	-0.142578	-0.498047	-0.189453	-0.169922	-0.193359	0.0488281
-39.26	-0.0722656	-0.134766	-0.490234	-0.193359	-0.166016	-0.197266	0.0449219
-39.16	-0.0664063	-0.132813	-0.488281	-0.191406	-0.171875	-0.195313	0.046875
-39.06	-0.0625	-0.136719	-0.484375	-0.195313	-0.167969	-0.1875	0.0429688
-38.96	-0.0585938	-0.128906	-0.488281	-0.199219	-0.171875	-0.183594	0.0507813
-38.86	-0.0566406	-0.130859	-0.486328	-0.208984	-0.169922	-0.181641	0.0488281
-38.76	-0.0585938	-0.132813	-0.488281	-0.210938	-0.179688	-0.195313	0.0390625
-38.66	-0.0585938	-0.132813	-0.488281	-0.199219	-0.171875	-0.183594	0.0390625
-38.56	-0.0507813	-0.125	-0.480469	-0.203125	-0.175781	-0.1875	0.0429688
-38.46	-0.0410156	-0.123047	-0.470703	-0.193359	-0.173828	-0.177734	0.0566406
-38.36	-0.0527344	-0.126953	-0.474609	-0.205078	-0.177734	-0.177734	0.0527344
-38.26	-0.0449219	-0.126953	-0.462891	-0.197266	-0.166016	-0.169922	0.0527344
-38.16	-0.046875	-0.132813	-0.46875	-0.199219	-0.171875	-0.183594	0.0507813
-38.06	-0.0429688	-0.125	-0.460938	-0.203125	-0.164063	-0.179688	0.0546875
-37.96	-0.0429688	-0.125	-0.453125	-0.195313	-0.167969	-0.167969	0.0546875
-37.86	-0.0332031	-0.126953	-0.451172	-0.205078	-0.166016	-0.169922	0.0449219
-37.76	-0.0371094	-0.130859	-0.447266	-0.208984	-0.162109	-0.162109	0.0488281
-37.66	-0.0429688	-0.128906	-0.453125	-0.214844	-0.167969	-0.160156	0.0429688
-37.56	-0.0214844	-0.126953	-0.443359	-0.205078	-0.154297	-0.158203	0.0566406
-37.46	-0.0273438	-0.121094	-0.4375	-0.210938	-0.152344	-0.15625	0.046875
-37.36	-0.0234375	-0.117188	-0.433594	-0.203125	-0.15625	-0.148438	0.0546875
-37.26	-0.015625	-0.121094	-0.425781	-0.210938	-0.152344	-0.152344	0.0585938
-37.16	-0.00781	-0.109375	-0.417969	-0.199219	-0.152344	-0.144531	0.0585938
-37.06	-0.0117188	-0.105469	-0.410156	-0.203125	-0.144531	-0.148438	0.0664063
-36.96	-0.00781	-0.109375	-0.417969	-0.199219	-0.140625	-0.152344	0.0703125
-36.86	-0.0136719	-0.115234	-0.412109	-0.205078	-0.146484	-0.138672	0.0644531
-36.76	-0.00586	-0.119141	-0.416016	-0.197266	-0.142578	-0.134766	0.0605469
-36.66	-0.00391	-0.117188	-0.414063	-0.207031	-0.136719	-0.140625	0.0625
-36.56	-0.00781	-0.121094	-0.40625	-0.199219	-0.140625	-0.132813	0.0585938
-36.46	-0.0117188	-0.125	-0.402344	-0.203125	-0.136719	-0.128906	0.0546875
-36.36	-0.00781	-0.121094	-0.394531	-0.199219	-0.128906	-0.132813	0.0507813
-36.26	-0.0195313	-0.132813	-0.398438	-0.199219	-0.132813	-0.132813	0.046875
-36.16	-0.0273438	-0.128906	-0.398438	-0.207031	-0.140625	-0.132813	0.0507813
-36.06	-0.00977	-0.115234	-0.392578	-0.193359	-0.126953	-0.126953	0.0566406
-35.96	-0.0136719	-0.115234	-0.380859	-0.185547	-0.126953	-0.119141	0.0644531
-35.86	-0.015625	-0.128906	-0.386719	-0.199219	-0.128906	-0.121094	0.0625
-35.76	-0.00781	-0.121094	-0.375	-0.1875	-0.109375	-0.113281	0.0585938
-35.66	0.00391	-0.109375	-0.367188	-0.179688	-0.101563	-0.113281	0.0585938
-35.56	0.00586	-0.115234	-0.361328	-0.185547	-0.107422	-0.111328	0.0644531
-35.46	0.0136719	-0.111328	-0.357422	-0.181641	-0.103516	-0.115234	0.0683594
-35.36	0.00977	-0.115234	-0.353516	-0.173828	-0.0957031	-0.107422	0.0644531
-35.26	0	-0.113281	-0.347656	-0.179688	-0.101563	-0.105469	0.0664063
-35.16	-0.00195	-0.115234	-0.341797	-0.173828	-0.0957031	-0.0957031	0.0644531
-35.06	0.00391	-0.121094	-0.335938	-0.167969	-0.0898438	-0.09375	0.0703125
-34.96	0.00586	-0.126953	-0.333984	-0.173828	-0.0878906	-0.0996094	0.0722656
-34.86	-0.00195	-0.134766	-0.330078	-0.173828	-0.0957031	-0.0996094	0.0644531
-34.76	-0.00781	-0.132813	-0.328125	-0.171875	-0.09375	-0.09375	0.0585938
-34.66	0.0117188	-0.132813	-0.320313	-0.160156	-0.0820313	-0.09375	0.0664063
-34.56	0.00391	-0.128906	-0.328125	-0.160156	-0.0820313	-0.09375	0.0585938
-34.46	0.00781	-0.136719	-0.320313	-0.164063	-0.0742188	-0.0976563	0.0664063
-34.36	0.00195	-0.130859	-0.326172	-0.158203	-0.0722656	-0.0917969	0.0683594
-34.26	-0.00195	-0.134766	-0.330078	-0.154297	-0.0761719	-0.0878906	0.0644531
-34.16	-0.0117188	-0.136719	-0.332031	-0.152344	-0.0742188	-0.0898438	0.0546875
-34.06	-0.0117188	-0.136719	-0.332031	-0.144531	-0.0664063	-0.0898438	0.0625
-33.96	-0.00977	-0.142578	-0.337891	-0.150391	-0.0644531	-0.0839844	0.0566406
-33.86	-0.0175781	-0.142578	-0.337891	-0.158203	-0.0722656	-0.0839844	0.0488281
-33.76	-0.0273438	-0.152344	-0.347656	-0.160156	-0.0820313	-0.0820313	0.0507813
-33.66	-0.0234375	-0.15625	-0.351563	-0.164063	-0.0859375	-0.078125	0.0546875
-33.56	-0.0234375	-0.15625	-0.351563	-0.164063	-0.078125	-0.078125	0.0546875
-33.46	-0.0332031	-0.158203	-0.361328	-0.166016	-0.0761719	-0.0800781	0.0449219
-33.36	-0.0371094	-0.162109	-0.376953	-0.169922	-0.0800781	-0.0722656	0.0488281
-33.26	-0.0410156	-0.166016	-0.373047	-0.173828	-0.0761719	-0.0683594	0.0371094
-33.16	-0.0527344	-0.166016	-0.373047	-0.185547	-0.0878906	-0.0800781	0.0332031
-33.06	-0.0507813	-0.15625	-0.371094	-0.175781	-0.0742188	-0.0664063	0.0351563
-32.96	-0.046875	-0.160156	-0.367188	-0.179688	-0.0703125	-0.0625	0.0390625
-32.86	-0.0527344	-0.158203	-0.373047	-0.185547	-0.0761719	-0.0683594	0.0449219
-32.76	-0.0625	-0.15625	-0.371094	-0.195313	-0.0859375	-0.0703125	0.0351563
-32.66	-0.0488281	-0.150391	-0.369141	-0.189453	-0.0722656	-0.0527344	0.0488281
-32.56	-0.0410156	-0.146484	-0.373047	-0.193359	-0.0761719	-0.0566406	0.0566406
-32.46	-0.0507813	-0.144531	-0.382813	-0.195313	-0.0859375	-0.0585938	0.0429688
-32.36	-0.0625	-0.144531	-0.371094	-0.195313	-0.078125	-0.0585938	0.0546875
-32.26	-0.0605469	-0.154297	-0.376953	-0.201172	-0.0722656	-0.0566406	0.0488281
-32.16	-0.0644531	-0.146484	-0.373047	-0.205078	-0.0761719	-0.0488281	0.0527344
-32.06	-0.0683594	-0.150391	-0.376953	-0.201172	-0.0800781	-0.0449219	0.0488281
-31.96	-0.0761719	-0.150391	-0.376953	-0.208984	-0.0917969	-0.0527344	0.0488281
-31.86	-0.0820313	-0.15625	-0.382813	-0.203125	-0.0859375	-0.0585938	0.0429688
-31.76	-0.0820313	-0.15625	-0.382813	-0.203125	-0.0859375	-0.0507813	0.0546875
-31.66	-0.0859375	-0.152344	-0.386719	-0.210938	-0.0820313	-0.0546875	0.0585938
-31.56	-0.0859375	-0.140625	-0.386719	-0.199219	-0.0820313	-0.0546875	0.0585938
-31.46	-0.0898438	-0.140625	-0.386719	-0.199219	-0.0820313	-0.0546875	0.078125
-31.36	-0.0839844	-0.126953	-0.373047	-0.185547	-0.0683594	-0.0488281	0.0839844
-31.26	-0.0917969	-0.123047	-0.380859	-0.193359	-0.0644531	-0.0488281	0.0839844
-31.16	-0.0976563	-0.121094	-0.378906	-0.199219	-0.0703125	-0.0546875	0.078125
-31.06	-0.0976563	-0.113281	-0.378906	-0.191406	-0.0703125	-0.0429688	0.078125
-30.96	-0.0898438	-0.113281	-0.378906	-0.191406	-0.0820313	-0.0429688	0.0898438
-30.86	-0.078125	-0.101563	-0.367188	-0.179688	-0.0742188	-0.0429688	0.0976563
-30.76	-0.0800781	-0.0957031	-0.361328	-0.181641	-0.0761719	-0.0371094	0.0957031
-30.66	-0.0722656	-0.0839844	-0.349609	-0.173828	-0.0761719	-0.0371094	0.0957031
-30.56	-0.078125	-0.0898438	-0.359375	-0.171875	-0.0703125	-0.0351563	0.0898438
-30.46	-0.0742188	-0.0859375	-0.351563	-0.164063	-0.0664063	-0.0390625	0.0859375
-30.36	-0.0605469	-0.0839844	-0.349609	-0.162109	-0.0644531	-0.0371094	0.0957031
-30.26	-0.0664063	-0.0820313	-0.347656	-0.148438	-0.0703125	-0.0234375	0.0898438
-30.16	-0.0585938	-0.0703125	-0.347656	-0.140625	-0.0625	-0.0234375	0.0898438
-30.06	-0.0585938	-0.0703125	-0.347656	-0.128906	-0.0625	-0.0234375	0.0976563
-29.96	-0.0429688	-0.0664063	-0.34375	-0.125	-0.0546875	-0.0195313	0.09375
-29.86	-0.0410156	-0.0644531	-0.330078	-0.111328	-0.0449219	-0.0175781	0.107422
-29.76	-0.046875	-0.0625	-0.328125	-0.109375	-0.0507813	-0.0234375	0.0976563
-29.66	-0.0429688	-0.0546875	-0.332031	-0.113281	-0.0546875	-0.0195313	0.09375
-29.56	-0.0371094	-0.0605469	-0.326172	-0.0996094	-0.0527344	-0.0136719	0.0996094
-29.46	-0.0410156	-0.0566406	-0.333984	-0.0957031	-0.0566406	-0.0175781	0.103516
-29.36	-0.046875	-0.0625	-0.328125	-0.101563	-0.0625	-0.0234375	0.109375
-29.26	-0.0429688	-0.0585938	-0.332031	-0.0859375	-0.0664063	-0.0195313	0.105469
-29.16	-0.046875	-0.0625	-0.328125	-0.078125	-0.0625	-0.0234375	0.0976563
-29.06	-0.0390625	-0.0625	-0.316406	-0.0703125	-0.0625	-0.015625	0.109375
-28.96	-0.0390625	-0.0507813	-0.316406	-0.0585938	-0.0625	-0.015625	0.109375
-28.86	-0.0429688	-0.046875	-0.3125	-0.0546875	-0.0585938	-0.00781	0.113281
-28.76	-0.046875	-0.0507813	-0.308594	-0.0390625	-0.0625	-0.00391	0.109375
-28.66	-0.0390625	-0.0429688	-0.296875	-0.0390625	-0.0507813	-0.00391	0.109375
-28.56	-0.0390625	-0.03125	-0.296875	-0.03125	-0.0507813	-0.00391	0.109375
-28.46	-0.0351563	-0.03125	-0.296875	-0.0273438	-0.0585938	-0.00391	0.109375
-28.36	-0.0332031	-0.0253906	-0.291016	-0.0253906	-0.0566406	-0.00977	0.103516
-28.26	-0.0371094	-0.0214844	-0.298828	-0.0175781	-0.0605469	-0.00195	0.111328
-28.16	-0.0371094	-0.0214844	-0.287109	-0.00977	-0.0527344	-0.00195	0.107422
-28.06	-0.0332031	-0.0253906	-0.283203	-0.0136719	-0.0449219	-0.00977	0.115234
-27.96	-0.0371094	-0.0214844	-0.275391	-0.00977	-0.0488281	-0.00195	0.111328
-27.86	-0.03125	-0.015625	-0.273438	-0.00391	-0.0546875	0	0.113281
-27.76	-0.0273438	-0.0117188	-0.265625	0	-0.0507813	-0.00391	0.109375
-27.66	-0.03125	-0.015625	-0.261719	-0.00391	-0.0546875	0.00391	0.105469
-27.56	-0.0371094	-0.00977	-0.255859	0.00195	-0.0527344	0.00586	0.0996094
-27.46	-0.0332031	-0.00586	-0.263672	0.00586	-0.0449219	0.0136719	0.0957031
-27.36	-0.0371094	-0.00977	-0.267578	0.00977	-0.0488281	0.0175781	0.0917969
-27.26	-0.03125	-0.00781	-0.261719	0.015625	-0.046875	0.0195313	0.0820313
-27.16	-0.0449219	-0.0175781	-0.263672	0.0136719	-0.0566406	0.00977	0.0839844
-27.06	-0.03125	-0.00391	-0.261719	0.0273438	-0.046875	0.0234375	0.0859375
-26.96	-0.0488281	-0.00195	-0.267578	0.0292969	-0.0410156	0.0253906	0.0878906
-26.86	-0.0410156	-0.00586	-0.263672	0.0253906	-0.0371094	0.0214844	0.0839844
-26.76	-0.0410156	-0.00586	-0.263672	0.0371094	-0.0253906	0.0292969	0.0957031
-26.66	-0.0488281	-0.00195	-0.248047	0.0410156	-0.0292969	0.0371094	0.0878906
-26.56	-0.0585938	0	-0.246094	0.03125	-0.03125	0.0351563	0.0898438
-26.46	-0.0585938	0.00781	-0.246094	0.03125	-0.03125	0.0351563	0.0898438
-26.36	-0.0625	0.015625	-0.242188	0.0351563	-0.0273438	0.03125	0.09375
-26.26	-0.0683594	0.0175781	-0.248047	0.0292969	-0.0214844	0.0371094	0.0878906
-26.16	-0.0644531	0.0136719	-0.232422	0.0332031	-0.0253906	0.0410156	0.0839844
-26.06	-0.0527344	0.0214844	-0.224609	0.0449219	-0.0175781	0.0410156	0.0917969
-25.96	-0.0546875	0.03125	-0.226563	0.0429688	-0.0195313	0.046875	0.0898438
-25.86	-0.0527344	0.0253906	-0.220703	0.0371094	-0.0175781	0.0410156	0.0957031
-25.76	-0.0449219	0.0292969	-0.216797	0.0410156	-0.00977	0.0371094	0.0917969
-25.66	-0.0429688	0.0351563	-0.222656	0.0351563	-0.015625	0.0429688	0.09375
-25.56	-0.046875	0.0273438	-0.21875	0.03125	-0.0117188	0.046875	0.0898438
-25.46	-0.0273438	0.0390625	-0.207031	0.03125	-0.0117188	0.046875	0.0976563
-25.36	-0.0371094	0.0371094	-0.208984	0.0292969	-0.0136719	0.0449219	0.0996094
-25.26	-0.0332031	0.0449219	-0.201172	0.0253906	-0.00586	0.0410156	0.0957031
-25.16	-0.0429688	0.0546875	-0.203125	0.015625	-0.00781	0.0429688	0.09375
-25.06	-0.0351563	0.0585938	-0.195313	0.0117188	0	0.046875	0.0898438
-24.96	-0.03125	0.0546875	-0.191406	0.015625	0.00391	0.03125	0.0859375
-24.86	-0.0371094	0.0683594	-0.185547	0.00977	0.00977	0.0371094	0.0800781
-24.76	-0.0390625	0.0703125	-0.1875	0	0	0.0273438	0.078125
-24.66	-0.0371094	0.0566406	-0.189453	0.00977	-0.00195	0.0175781	0.0683594
-24.56	-0.0371094	0.0683594	-0.177734	0.00977	-0.00195	0.0136719	0.0800781
-24.46	-0.03125	0.0742188	-0.171875	0.00781	0.00391	0.0234375	0.0859375
-24.36	-0.0371094	0.0683594	-0.177734	0.00977	0.00977	0.0175781	0.0800781
-24.26	-0.0390625	0.0703125	-0.175781	0	0.00781	0.015625	0.0703125
-24.16	-0.0390625	0.078125	-0.179688	0.0117188	0.00781	0.015625	0.078125
-24.06	-0.03125	0.0820313	-0.171875	0.015625	0.015625	0.0117188	0.0742188
-23.96	-0.0410156	0.0722656	-0.173828	0.00586	0.00195	0.00977	0.0644531
-23.86	-0.0332031	0.0917969	-0.173828	0.00586	0.0136719	0.0214844	0.0722656
-23.76	-0.0410156	0.0957031	-0.169922	0.00586	0.0136719	0.0136719	0.0644531
-23.66	-0.0449219	0.0917969	-0.173828	0.00586	0.00195	0.00977	0.0644531
-23.56	-0.0488281	0.0878906	-0.166016	0.00195	0.00977	0.00586	0.0683594
-23.46	-0.0410156	0.0957031	-0.162109	0.00586	0.0136719	0.00977	0.0644531
-23.36	-0.0429688	0.09375	-0.164063	-0.00391	0.0117188	0	0.0625
-23.26	-0.0527344	0.0917969	-0.162109	-0.00586	0.00195	-0.00977	0.0644531
-23.16	-0.0527344	0.0957031	-0.150391	-0.0136719	0.00586	-0.00586	0.0644531
-23.06	-0.0527344	0.0917969	-0.154297	-0.0253906	0.00195	-0.00977	0.0644531
-22.96	-0.0605469	0.0957031	-0.150391	-0.0253906	-0.00586	-0.0175781	0.0644531
-22.86	-0.0527344	0.103516	-0.130859	-0.0136719	0.00586	-0.0175781	0.0644531
-22.76	-0.0527344	0.103516	-0.134766	-0.0253906	0.00195	-0.0214844	0.0644531
-22.66	-0.0527344	0.103516	-0.130859	-0.0253906	-0.00586	-0.0292969	0.0644531
-22.56	-0.0410156	0.115234	-0.123047	-0.00586	0.00195	-0.0292969	0.0722656
-22.46	-0.0527344	0.103516	-0.130859	-0.0253906	-0.00586	-0.0488281	0.0644531
-22.36	-0.0449219	0.111328	-0.111328	-0.0136719	0.00195	-0.0410156	0.0722656
-22.26	-0.0332031	0.115234	-0.111328	-0.0136719	-0.00586	-0.0371094	0.0761719
-22.16	-0.0488281	0.107422	-0.119141	-0.00977	-0.00195	-0.0527344	0.0605469
-22.06	-0.0332031	0.115234	-0.111328	-0.0136719	-0.00586	-0.0488281	0.0644531
-21.96	-0.0429688	0.113281	-0.101563	-0.00391	0.00391	-0.0390625	0.0625
-21.86	-0.0527344	0.103516	-0.103516	-0.00586	0.00195	-0.0488281	0.0644531
-21.76	-0.0605469	0.115234	-0.0996094	-0.00195	0.00586	-0.0488281	0.0644531
-21.66	-0.0527344	0.111328	-0.103516	-0.00586	0.00195	-0.0410156	0.0644531
-21.56	-0.0605469	0.115234	-0.0996094	-0.00195	0.00586	-0.0371094	0.0566406
-21.46	-0.0644531	0.111328	-0.103516	-0.00586	0.00195	-0.0410156	0.0527344
-21.36	-0.0605469	0.115234	-0.0917969	-0.00195	0.0136719	-0.0371094	0.0644531
-21.26	-0.0664063	0.117188	-0.0898438	0	0.00781	-0.0351563	0.0585938
-21.16	-0.0722656	0.103516	-0.0839844	-0.00586	0.0136719	-0.0371094	0.0527344
-21.06	-0.0683594	0.0996094	-0.0761719	0.00195	0.0175781	-0.0332031	0.0605469
-20.96	-0.0664063	0.0976563	-0.0859375	0	0.00781	-0.0429688	0.0507813
-20.86	-0.0761719	0.0996094	-0.0761719	0.00195	0.00977	-0.0332031	0.0488281
-20.76	-0.078125	0.0898438	-0.078125	0	0	-0.0351563	0.0585938
-20.66	-0.0761719	0.0800781	-0.0761719	-0.00977	-0.00195	-0.0332031	0.0605469
-20.56	-0.078125	0.078125	-0.078125	-0.0117188	0	-0.0234375	0.0585938
-20.46	-0.0878906	0.0800781	-0.0761719	-0.00977	-0.00195	-0.0253906	0.0488281
-20.36	-0.078125	0.078125	-0.078125	-0.0117188	-0.00391	-0.0234375	0.046875
-20.26	-0.0742188	0.0742188	-0.0742188	-0.00391	0.00391	-0.0195313	0.0546875
-20.16	-0.0703125	0.0742188	-0.0703125	-0.00391	-0.00391	-0.00781	0.0546875
-20.06	-0.0742188	0.0625	-0.0625	-0.00391	0.00391	-0.0195313	0.0625
-19.96	-0.0761719	0.0488281	-0.0683594	-0.00977	-0.00195	-0.0136719	0.0488281
-19.86	-0.0722656	0.0644531	-0.0605469	-0.00195	0.0136719	-0.00586	0.0644531
-19.76	-0.0800781	0.0527344	-0.0722656	-0.0136719	-0.00586	-0.0175781	0.0566406
-19.66	-0.0878906	0.0488281	-0.0683594	-0.0214844	-0.00195	-0.0253906	0.0488281
-19.56	-0.078125	0.0390625	-0.0664063	-0.0195313	-0.0117188	-0.015625	0.0585938
-19.46	-0.0859375	0.0390625	-0.0664063	-0.0273438	0	-0.0117188	0.0507813
-19.36	-0.0839844	0.0449219	-0.0527344	-0.0136719	-0.00586	-0.00977	0.0644531
-19.26	-0.078125	0.0390625	-0.0546875	-0.0195313	-0.0117188	-0.00391	0.0585938
-19.16	-0.0722656	0.0449219	-0.0527344	-0.0253906	0.00195	-0.00977	0.0644531
-19.06	-0.0839844	0.0332031	-0.0722656	-0.0332031	-0.00586	-0.00977	0.0527344
-18.96	-0.0800781	0.0332031	-0.0605469	-0.0332031	-0.0136719	-0.0175781	0.0566406
-18.86	-0.0839844	0.0332031	-0.0644531	-0.0253906	-0.0175781	-0.00977	0.0527344
-18.76	-0.0800781	0.0253906	-0.0527344	-0.0253906	-0.0175781	-0.00977	0.0566406
-18.66	-0.0878906	0.0175781	-0.0683594	-0.0292969	-0.0214844	-0.0136719	0.0488281
-18.56	-0.0722656	0.0253906	-0.0527344	-0.0253906	-0.00586	-0.00977	0.0527344
-18.46	-0.0664063	0.0195313	-0.0546875	-0.0273438	-0.0195313	-0.0117188	0.0507813
-18.36	-0.0644531	0.0136719	-0.0527344	-0.0253906	-0.00586	0.00195	0.0527344
-18.26	-0.0664063	0.00781	-0.0585938	-0.0273438	0	-0.00391	0.0507813
-18.16	-0.0722656	0.00586	-0.0605469	-0.0332031	-0.00586	0.00195	0.0449219
-18.06	-0.0722656	0.00195	-0.0644531	-0.0449219	0.00195	0.00195	0.0527344
-17.96	-0.0664063	0	-0.0664063	-0.0390625	0	-0.00391	0.0585938
-17.86	-0.0742188	-0.00781	-0.0742188	-0.046875	-0.00781	0	0.0546875
-17.76	-0.0703125	0.00391	-0.0703125	-0.0429688	0.00391	0.00391	0.0546875
-17.66	-0.078125	0	-0.078125	-0.0507813	0	-0.00391	0.0507813
-17.56	-0.0683594	-0.00195	-0.0761719	-0.0410156	-0.00195	-0.00586	0.0488281
-17.46	-0.0761719	-0.00977	-0.0761719	-0.0488281	-0.00195	-0.00195	0.0488281
-17.36	-0.0800781	-0.00195	-0.0800781	-0.0410156	-0.00195	-0.00586	0.0488281
-17.26	-0.0683594	-0.00195	-0.0761719	-0.0371094	-0.00195	-0.00195	0.0605469
-17.16	-0.0703125	-0.00391	-0.0820313	-0.0429688	-0.00391	-0.00781	0.0546875
-17.06	-0.078125	-0.0117188	-0.0859375	-0.0390625	-0.0117188	-0.00391	0.0585938
-16.96	-0.0683594	-0.00195	-0.0878906	-0.0410156	-0.00977	-0.0136719	0.0605469
-16.86	-0.0703125	-0.00391	-0.0898438	-0.0429688	-0.015625	-0.015625	0.0546875
-16.76	-0.0742188	-0.00781	-0.09375	-0.0351563	-0.015625	-0.0195313	0.0546875
-16.66	-0.0683594	-0.00977	-0.0957031	-0.0410156	-0.0214844	-0.0136719	0.0488281
-16.56	-0.0644531	-0.00977	-0.0957031	-0.0371094	-0.0214844	-0.0214844	0.0488281
-16.46	-0.0566406	-0.00195	-0.0996094	-0.0410156	-0.0214844	-0.0136719	0.0566406
-16.36	-0.0625	-0.00781	-0.101563	-0.0351563	-0.0273438	-0.0195313	0.0546875
-16.26	-0.0683594	-0.00195	-0.107422	-0.0371094	-0.0214844	-0.0214844	0.0605469
-16.16	-0.0683594	-0.00195	-0.0996094	-0.0410156	-0.0214844	-0.0253906	0.0566406
-16.06	-0.0566406	-0.00195	-0.107422	-0.0292969	-0.0214844	-0.0136719	0.0605469
-15.96	-0.0644531	-0.00586	-0.103516	-0.0332031	-0.0253906	-0.0175781	0.0527344
-15.86	-0.0605469	-0.00586	-0.111328	-0.0332031	-0.0136719	-0.0175781	0.0566406
-15.76	-0.0527344	0.00195	-0.103516	-0.0371094	-0.0175781	-0.00977	0.0527344
-15.66	-0.0410156	0.00586	-0.111328	-0.0332031	-0.00586	-0.00977	0.0566406
-15.56	-0.0429688	0.015625	-0.113281	-0.0234375	-0.00781	-0.00781	0.0546875
-15.46	-0.0390625	0.00781	-0.117188	-0.03125	-0.0117188	-0.015625	0.0585938
-15.36	-0.0410156	-0.00586	-0.123047	-0.0332031	-0.0175781	-0.0175781	0.0449219
-15.26	-0.0429688	0.00391	-0.121094	-0.0351563	-0.015625	-0.00781	0.0546875
-15.16	-0.0332031	-0.00586	-0.123047	-0.0332031	-0.0175781	-0.00977	0.0449219
-15.06	-0.0351563	-0.0117188	-0.117188	-0.0273438	-0.0195313	-0.0117188	0.0390625
-14.96	-0.0273438	-0.00391	-0.117188	-0.03125	-0.0234375	-0.015625	0.0390625
-14.86	-0.0273438	0	-0.117188	-0.03125	-0.0195313	-0.00391	0.0390625
-14.76	-0.0292969	-0.00195	-0.126953	-0.0292969	-0.00977	-0.0136719	0.0410156
-14.66	-0.0195313	0	-0.117188	-0.0195313	-0.0117188	-0.00391	0.0390625
-14.56	-0.0117188	0.00391	-0.113281	-0.015625	-0.00781	-0.00781	0.0351563
-14.46	-0.0234375	0.00391	-0.121094	-0.0234375	-0.015625	-0.00781	0.0351563
-14.36	-0.00977	0.00586	-0.119141	-0.00977	-0.00195	-0.00586	0.0371094
-14.26	-0.0117188	0.00391	-0.113281	-0.015625	-0.00781	-0.00781	0.0351563
-14.16	-0.00586	0.00977	-0.107422	-0.0175781	-0.00977	-0.0136719	0.0292969
-14.06	-0.00781	0	-0.105469	-0.0195313	-0.0117188	-0.00391	0.03125
-13.96	0.00195	0.00977	-0.107422	-0.00977	-0.00195	-0.00195	0.0292969
-13.86	0.00586	0.00195	-0.103516	-0.0253906	-0.0175781	-0.00977	0.0214844
-13.76	0.00391	0	-0.0976563	-0.0195313	-0.0195313	-0.00391	0.0195313
-13.66	0.00195	-0.00195	-0.0957031	-0.0214844	-0.0214844	-0.00195	0.0175781
-13.56	0	-0.00391	-0.101563	-0.0234375	-0.0273438	-0.00781	0.00391
-13.46	-0.00195	-0.00586	-0.0917969	-0.0253906	-0.0253906	-0.00977	0.00586
-13.36	-0.00391	0.00391	-0.09375	-0.0234375	-0.0273438	-0.00781	0.00391
-13.26	-0.00586	-0.00195	-0.0878906	-0.0175781	-0.0292969	-0.00195	-0.00977
-13.16	0.00781	0.00391	-0.0820313	-0.015625	-0.0273438	0	0.00391
-13.06	-0.00391	-0.015625	-0.09375	-0.0234375	-0.0351563	0	-0.015625
-12.96	0	-0.00391	-0.0820313	-0.0234375	-0.0351563	0.00391	-0.00391
-12.86	-0.00781	-0.0117188	-0.078125	-0.0273438	-0.0429688	-0.00391	-0.0117188
-12.76	-0.00586	-0.00195	-0.0683594	-0.0292969	-0.0410156	0.00586	-0.00977
-12.66	-0.00781	0	-0.0585938	-0.03125	-0.03125	0.00781	-0.0117188
-12.56	-0.015625	-0.00781	-0.0625	-0.0351563	-0.0390625	0	-0.015625
-12.46	-0.00391	0.00391	-0.0625	-0.0234375	-0.0351563	0	-0.015625
-12.36	0.00391	0.0117188	-0.046875	-0.0195313	-0.03125	0.00781	-0.00781
-12.26	0.00781	0.00391	-0.0429688	-0.0234375	-0.0273438	0	-0.015625
-12.16	0.0117188	0.00781	-0.0351563	-0.0195313	-0.0195313	0.00781	-0.0117188
-12.06	0.00977	0.0136719	-0.0410156	-0.0214844	-0.0253906	0.0136719	-0.0136719
-11.96	0.0175781	0.00195	-0.0332031	-0.0136719	-0.0253906	0.00977	-0.0175781
-11.86	0.0292969	0.0136719	-0.0214844	-0.0136719	-0.0253906	0.0136719	-0.0136719
-11.76	0.0214844	0.0175781	-0.0292969	-0.00977	-0.0214844	0.0175781	-0.0214844
-11.66	0.0195313	0.00391	-0.03125	-0.015625	-0.0273438	0.0117188	-0.0234375
-11.56	0.0214844	0.0175781	-0.0175781	-0.00977	-0.0214844	0.0175781	-0.0214844
-11.46	0.0195313	0.015625	-0.0234375	-0.015625	-0.015625	0.0117188	-0.015625
-11.36	0.0292969	0.0136719	-0.0136719	-0.0136719	-0.0175781	0.00195	-0.0175781
-11.26	0.0273438	0.0117188	-0.0117188	-0.00391	-0.015625	0	-0.015625
-11.16	0.0214844	0.00977	-0.00586	-0.00977	-0.0214844	0.00586	-0.00977
-11.06	0.0234375	0.00781	-0.00781	0	-0.0117188	0.00781	-0.0117188
-10.96	0.0214844	0.00977	0.00195	0.00195	-0.00195	0.0175781	-0.00977
-10.86	0.0195313	0.00391	0.00781	-0.00391	-0.00391	0.0117188	-0.015625
-10.76	0.0117188	0.00781	0.0117188	0	-0.0117188	0.015625	-0.0117188
-10.66	0.0136719	-0.00195	0.0136719	0.00977	-0.00977	0.00586	-0.00195
-10.56	0.00586	0.00195	0.0175781	0.00586	-0.0175781	0.00977	-0.0175781
-10.46	0.00391	0	0.0117188	0	-0.0117188	0.00781	-0.0117188
-10.36	-0.00195	-0.00586	0.0175781	0.00586	-0.0175781	0.00195	-0.0136719
-10.26	-0.00781	-0.0117188	0.015625	0.0117188	-0.0195313	0.00781	-0.00781
-10.16	-0.00781	-0.00391	0.0234375	0.00781	-0.0234375	0.00391	-0.0117188
-10.06	-0.0136719	-0.00586	0.0175781	0.00586	-0.0175781	0.00195	-0.00586
-9.96	-0.0117188	-0.00781	0.0273438	0.00391	-0.00781	0.0117188	-0.00781
-9.86	-0.0234375	-0.015625	0.015625	-0.00391	-0.015625	0	-0.015625
-9.76	-0.0253906	-0.0214844	0.0136719	0.00195	-0.0214844	0.00586	-0.00977
-9.66	-0.0273438	-0.0117188	0.0234375	0	-0.0117188	0.00781	-0.0117188
-9.56001	-0.0175781	-0.0214844	0.0214844	0.00977	-0.00977	0.00586	-0.00977
-9.46	-0.0332031	-0.0253906	0.0175781	-0.00586	-0.00586	0.00977	-0.00586
-9.36	-0.0273438	-0.0195313	0.0234375	-0.00781	-0.0117188	0.00781	-0.0117188
-9.26	-0.0292969	-0.0214844	0.0332031	-0.00977	-0.0136719	0.00586	-0.00195
-9.16	-0.0273438	-0.0234375	0.03125	0	-0.00391	0.00391	0
-9.06001	-0.0273438	-0.0195313	0.0351563	0	0	0.00781	0
-8.96	-0.0234375	-0.015625	0.0273438	-0.00391	0.00391	0.0117188	0.00391
-8.86	-0.0332031	-0.0175781	0.0371094	0.00586	0.0136719	0.00977	0.00586
-8.76	-0.0234375	-0.00781	0.046875	0.00391	0.0117188	0.0195313	0.00391
-8.66	-0.0214844	0.00195	0.0488281	0.0136719	0.0136719	0.0214844	0.0136719
-8.56001	-0.0273438	-0.0117188	0.0429688	0.0117188	0.0195313	0.0273438	0.00781
-8.46	-0.0214844	-0.00586	0.0488281	0.00586	0.0253906	0.0214844	0.00586
-8.36	-0.015625	-0.00781	0.0546875	0.0117188	0.0195313	0.0195313	0.0117188
-8.26	-0.0195313	0	0.0507813	0.0195313	0.0273438	0.015625	0.0195313
-8.16	-0.0214844	-0.00586	0.0566406	0.0175781	0.0253906	0.0214844	0.0136719
-8.06001	-0.015625	0	0.0546875	0.0234375	0.03125	0.0195313	0.0117188
-7.96	-0.0117188	-0.00781	0.046875	0.015625	0.0234375	0.0117188	0.00391
-7.86	-0.0136719	-0.00586	0.0566406	0.0253906	0.0332031	0.0214844	0.0136719
-7.76	-0.00977	-0.00195	0.0527344	0.0175781	0.0292969	0.0136719	0.00977
-7.66	-0.00586	-0.00195	0.0527344	0.0214844	0.0410156	0.0175781	0.00977
-7.56001	-0.00586	-0.00977	0.0527344	0.0214844	0.0292969	0.00586	0.00977
-7.46	0.00195	-0.00195	0.0605469	0.0175781	0.0371094	0.0136719	0.00586
-7.36	-0.00977	-0.00195	0.0527344	0.00977	0.0253906	0.00586	0.00586
-7.26	-0.00391	-0.00781	0.0585938	0.015625	0.0234375	0.0117188	0.00391
-7.16	0.00781	0.00391	0.0585938	0.015625	0.0351563	0.0117188	0.00391
-7.06001	0.00391	0	0.0507813	0.0195313	0.0273438	0.00781	0.00781
-6.96	-0.00391	0.00391	0.046875	0.015625	0.03125	0.0117188	0.00391
-6.86	0.00195	-0.00195	0.0527344	0.00977	0.0292969	0.00586	0.00977
-6.76	0.00586	0.00195	0.0449219	0.0136719	0.0332031	0.00977	0.00195
-6.66	0.0117188	0	0.0507813	0.0117188	0.0390625	-0.00391	0
-6.56001	0.015625	0.0117188	0.0625	0.0234375	0.0390625	-0.00391	0.0117188
-6.46	0.00391	0	0.0546875	0.0234375	0.03125	-0.0117188	0
-6.36	0.00781	0.00391	0.0585938	0.015625	0.0234375	-0.00781	0.00391
-6.26	0.0175781	0.0136719	0.0566406	0.0253906	0.0332031	-0.00977	0.00586
-6.16	0.00586	0.00195	0.0566406	0.0136719	0.0253906	-0.0175781	0.00586
-6.06001	0.00195	0.00586	0.0605469	0.0175781	0.0292969	-0.0253906	-0.00195
-5.96	0.0136719	0.0175781	0.0722656	0.0214844	0.0292969	-0.0136719	-0.00195
-5.86	0.0136719	0.00977	0.0644531	0.00977	0.0292969	-0.0214844	-0.00195
-5.76	0.0195313	0.015625	0.0585938	0.00781	0.0234375	-0.0273438	-0.00391
-5.66	0.0195313	0.00391	0.0585938	0.00781	0.015625	-0.0273438	-0.00391
-5.56001	0.015625	0.0117188	0.0664063	0.015625	0.0234375	-0.0390625	-0.015625
-5.46001	0.0214844	0.0175781	0.0644531	0.00977	0.0292969	-0.0332031	-0.00977
-5.36	0.03125	0.0195313	0.0742188	0.0117188	0.0390625	-0.0234375	0
-5.26	0.0351563	0.0234375	0.0664063	0.00391	0.03125	-0.03125	-0.00781
-5.16	0.0410156	0.0292969	0.0722656	0.00977	0.0371094	-0.0332031	-0.00977
-5.06001	0.046875	0.0351563	0.0664063	0.00781	0.0429688	-0.0273438	-0.015625
-4.96001	0.0566406	0.0332031	0.0683594	0.0175781	0.0527344	-0.0292969	-0.0253906
-4.86	0.0585938	0.0429688	0.078125	0.0273438	0.0546875	-0.0273438	-0.015625
-4.76	0.0527344	0.0488281	0.0722656	0.0214844	0.0488281	-0.0332031	-0.0214844
-4.66	0.0625	0.0585938	0.0820313	0.03125	0.0507813	-0.0429688	-0.0195313
-4.56001	0.0546875	0.0507813	0.0742188	0.03125	0.0390625	-0.0546875	-0.03125
-4.46001	0.0664063	0.0546875	0.078125	0.0351563	0.0429688	-0.0585938	-0.0351563
-4.36	0.0644531	0.0488281	0.0722656	0.0292969	0.0371094	-0.0644531	-0.0292969
-4.26	0.0625	0.0390625	0.0742188	0.03125	0.0390625	-0.0625	-0.03125
-4.16	0.0527344	0.0371094	0.0722656	0.0292969	0.0371094	-0.0644531	-0.0292969
-4.06001	0.046875	0.0351563	0.0703125	0.015625	0.0234375	-0.078125	-0.0351563
-3.96001	0.0527344	0.0371094	0.0722656	0.0292969	0.0292969	-0.0644531	-0.0332031
-3.86	0.0566406	0.0527344	0.0761719	0.0253906	0.0253906	-0.0566406	-0.0253906
-3.76	0.0527344	0.0371094	0.0722656	0.00977	0.0175781	-0.0761719	-0.0332031
-3.66	0.0527344	0.0410156	0.0722656	0.0214844	0.00977	-0.0722656	-0.0292969
-3.56001	0.0546875	0.0273438	0.0625	0.0117188	0	-0.0742188	-0.03125
-3.46001	0.0566406	0.0332031	0.0683594	0.0136719	0.0136719	-0.0683594	-0.0175781
-3.36	0.0488281	0.0332031	0.0683594	0.0175781	0.0136719	-0.0566406	-0.0136719
-3.26	0.0507813	0.0390625	0.0703125	0.0195313	0.00781	-0.0546875	-0.0117188
-3.16	0.0488281	0.0332031	0.0683594	0.0175781	-0.00586	-0.0566406	-0.0136719
-3.06001	0.0527344	0.0410156	0.0722656	0.0214844	0.00977	-0.0527344	-0.00977
-2.96001	0.0527344	0.0371094	0.0605469	0.0175781	0.00586	-0.0449219	-0.0136719
-2.86	0.0507813	0.0273438	0.0703125	0.0195313	0.00781	-0.046875	-0.0117188
-2.76	0.0429688	0.0195313	0.0742188	0	0.00781	-0.0429688	0
-2.66	0.0449219	0.0214844	0.0761719	0.00586	0.00195	-0.0488281	-0.00586
-2.56001	0.0371094	0.0136719	0.0800781	-0.00195	-0.00586	-0.0371094	-0.0136719
-2.46001	0.0410156	0.0175781	0.0800781	-0.00977	-0.00195	-0.0449219	-0.0214844
-2.36	0.0332031	-0.0214844	0.0839844	-0.00977	-0.0214844	-0.0527344	-0.0292969
-2.26	0.0175781	-0.0253906	0.0878906	-0.0136719	-0.0449219	-0.0566406	-0.0253906
-2.16	0.00781	-0.015625	0.0898438	-0.0234375	-0.0546875	-0.0664063	-0.0273438
-2.06001	0.0429688	0	0.09375	-0.00781	-0.03125	-0.0429688	0
-1.96001	0.0371094	0.00195	0.0761719	-0.00586	-0.0566406	-0.0488281	0.00195
-1.86	0.0214844	0.00977	0.0722656	-0.0214844	-0.0527344	-0.0722656	-0.00195
-1.76	0.0429688	-0.0117188	0.0742188	-0.00781	-0.0507813	-0.0507813	-0.00781
-1.66	0.0234375	-0.0195313	0.0429688	-0.03125	-0.0820313	-0.0820313	-0.0390625
-1.56001	-0.0136719	-0.0566406	0.0488281	-0.0253906	-0.0761719	-0.0996094	-0.0449219
-1.46001	-0.0117188	-0.0546875	0.0390625	-0.0234375	-0.0664063	-0.0898438	-0.0546875
-1.36	-0.00781	-0.0625	0.03125	-0.03125	-0.0703125	-0.09375	-0.0507813
-1.26	-0.0371094	-0.0605469	0.0214844	-0.0605469	-0.0722656	-0.115234	-0.0605469
-1.16	-0.0273438	-0.0507813	0.0117188	-0.0585938	-0.0898438	-0.113281	-0.0625
-1.06001	-0.03125	-0.0429688	0.0195313	-0.0625	-0.0859375	-0.125	-0.0742188
-0.960007	-0.0371094	-0.0410156	0.0214844	-0.0683594	-0.0917969	-0.142578	-0.0722656
-0.860001	-0.0976563	-0.0820313	-0.0585938	-0.140625	-0.140625	-0.183594	-0.109375
-0.760002	-0.201172	-0.236328	-0.162109	-0.251953	-0.197266	-0.298828	-0.236328
-0.660004	-0.447266	-0.470703	-0.466797	-0.568359	-0.501953	-0.634766	-0.541016
-0.560005	-0.755859	0.779297	-0.146484	-0.869141	-0.861328	-1.00195	-0.861328
-0.460007	0.544922	4.49414	-0.0839844	-0.0136719	-1.14648	-1.20117	-0.287109
-0.360001	7.63672	9.22266	5.06641	6.58594	2.69531	14.7813	108.016
-0.260002	17.6504	14.6699	13.3613	18.4512	41.3965	102.455	335.588
-0.160004	27.1172	20.582	22.5469	32.9063	81.4922	181.891	497.184
-0.0600052	31.4766	25.293	28.6875	44.3438	109.141	237.109	599.715
0.0399933	33.4551	27.6582	32.0332	52.6035	126.701	272.318	657.412
0.139999	34.5742	29.3281	35.3828	58.8203	140.809	293.719	687.531
0.239998	35.582	30.457	38.1719	62.832	150.668	304.598	702.859
0.339996	36.6367	31.6445	39.8867	66.5742	157.145	312.93	710.063
0.439995	37.1699	32.334	41.7285	69.3652	161.604	318.131	715.596
0.539993	37.8672	33.1641	43.1992	71.457	164.074	320.711	718.434
0.639999	38.2227	33.6094	44.0117	72.6602	166.449	323.309	721.281
0.739998	38.7129	34.252	45.0527	73.9707	167.76	324.748	723.049
0.839996	39.0918	34.7598	45.8535	74.752	169.209	326.326	724.959
0.939995	39.4023	35.1797	46.332	75.6406	170.039	327.316	726.25
1.03999	39.6523	35.5273	46.9219	76.1602	171.008	328.418	727.648
1.14	39.8613	35.8496	47.4043	76.8105	171.588	329.178	728.697
1.24	40.0645	36.1191	47.8027	77.3418	172.268	330.025	729.861
1.34	40.2129	36.3379	48.1543	77.8027	172.85	330.775	730.869
1.43999	40.3555	36.543	48.4453	78.1719	173.352	331.449	731.813
1.53999	40.4707	36.7402	48.7129	78.5293	173.787	332.076	732.67
1.64	40.582	36.9102	48.9727	78.8398	174.207	332.645	733.488
1.74	40.6875	37.0547	49.1875	79.0938	174.582	333.152	734.223
1.84	40.793	37.1875	49.4141	79.3398	174.91	333.637	734.949
1.93999	40.8926	37.2988	49.5723	79.541	175.209	334.088	735.619
2.03999	40.9668	37.4043	49.7168	79.7363	175.494	334.51	736.244
2.14	41.0176	37.4941	49.8574	79.916	175.744	334.9	736.846
2.24	41.082	37.5898	50.0117	80.0898	176.02	335.285	737.391
2.34	41.1211	37.668	50.1328	80.2422	176.238	335.637	737.898
2.43999	41.1992	37.7656	50.2578	80.3984	176.496	335.984	738.426
2.53999	41.2832	37.8379	50.3613	80.5488	176.709	336.326	738.908
2.64	41.332	37.9102	50.4531	80.6719	176.918	336.637	739.379
2.74	41.3965	37.9941	50.5371	80.8262	177.123	336.932	739.814
2.84	41.4551	38.0684	50.6152	80.9512	177.33	337.236	740.229
2.93999	41.502	38.1191	50.6699	81.0801	177.506	337.494	740.619
3.03999	41.541	38.1777	50.7832	81.2207	177.697	337.756	741.01
3.14	41.5957	38.2324	50.877	81.3262	177.873	338.01	741.404
3.24	41.6523	38.3281	50.9648	81.4414	178.039	338.277	741.781
3.34	41.6895	38.3926	51.0566	81.5449	178.205	338.533	742.135
3.43999	41.7266	38.4336	51.1289	81.6563	178.363	338.762	742.473
3.53999	41.7715	38.4785	51.2012	81.7598	178.518	338.986	742.787
3.64	41.791	38.5371	51.2832	81.8691	178.67	339.197	743.119
3.74	41.8184	38.5762	51.3691	81.9668	178.834	339.412	743.424
3.84	41.832	38.6172	51.4336	82.0391	178.949	339.625	743.719
3.93999	41.8711	38.668	51.5117	82.1211	179.09	339.816	744.008
4.03999	41.8984	38.7148	51.6094	82.1953	179.234	340.012	744.285
4.14	41.9043	38.7676	51.6543	82.2715	179.357	340.205	744.568
4.24	41.9316	38.8105	51.7324	82.3613	179.49	340.408	744.83
4.34	41.957	38.8438	51.7969	82.4453	179.613	340.602	745.074
4.43999	41.9727	38.8594	51.8438	82.5391	179.738	340.777	745.34
4.53999	42	38.8945	51.8906	82.6055	179.875	340.941	745.586
4.64	42.0137	38.9199	51.9434	82.6699	179.971	341.115	745.85
4.74	42.0234	38.9492	51.9844	82.7305	180.07	341.277	746.09
4.84	42.0625	39	52.043	82.8203	180.18	341.457	746.328
4.93999	42.082	39.0195	52.1133	82.8906	180.289	341.629	746.578
5.03999	42.1133	39.0508	52.1641	82.9492	180.41	341.785	746.82
5.14	42.1074	39.0723	52.1777	83.0254	180.502	341.939	747.045
5.24	42.127	39.1035	52.2363	83.0957	180.604	342.111	747.275
5.34	42.1465	39.1348	52.2871	83.166	180.713	342.291	747.475
5.43999	42.1621	39.1504	52.3223	83.2324	180.818	342.428	747.689
5.53999	42.168	39.1719	52.3594	83.2773	180.914	342.57	747.902
5.64	42.1875	39.2031	52.3984	83.3359	180.984	342.723	748.125
5.74	42.207	39.2227	52.4375	83.4063	181.082	342.852	748.305
5.84	42.2207	39.2285	52.4707	83.4785	181.189	342.986	748.49
5.93999	42.2402	39.2676	52.5215	83.5215	181.287	343.115	748.697
6.03999	42.2598	39.2793	52.5723	83.5996	181.369	343.244	748.877
6.14	42.2715	39.2988	52.5918	83.6504	181.459	343.385	749.057
6.24	42.2832	39.3184	52.6309	83.7012	181.557	343.506	749.217
6.34	42.3105	39.3379	52.6621	83.7598	181.639	343.635	749.389
6.43999	42.3223	39.3691	52.7012	83.8184	181.729	343.736	749.588
6.53999	42.3379	39.3926	52.7363	83.877	181.803	343.842	749.756
6.64	42.3574	39.4238	52.7598	83.9355	181.873	343.971	749.916
6.74	42.377	39.4434	52.7988	83.9746	181.994	344.092	750.064
6.84	42.3906	39.4688	52.8125	84.0313	182.078	344.207	750.219
6.93999	42.4102	39.5	52.8438	84.0703	182.168	344.316	750.398
7.03999	42.4336	39.5078	52.8828	84.1289	182.246	344.426	750.559
7.14	42.4414	39.5391	52.9219	84.1797	182.34	344.527	750.707
7.24	42.4609	39.5586	52.9531	84.2188	182.418	344.625	750.879
7.34	42.4785	39.6035	52.9863	84.2754	182.482	344.721	751.064
7.43999	42.4922	39.6172	53.0117	84.3203	182.559	344.816	751.219
7.53999	42.4883	39.6328	53.0469	84.3555	182.633	344.91	751.363
7.64	42.5078	39.6641	53.0781	84.3945	182.715	345.023	751.516
7.74	42.5273	39.6836	53.1172	84.4258	182.793	345.113	751.664
7.84	42.5391	39.7148	53.1367	84.4766	182.836	345.191	751.824
7.93999	42.5469	39.7227	53.168	84.5156	182.902	345.281	751.977
8.03999	42.5586	39.7539	53.1992	84.5664	182.965	345.383	752.125
8.14	42.5781	39.7734	53.2266	84.5977	183.023	345.473	752.266
8.24	42.5918	39.7871	53.2637	84.6191	183.1	345.545	752.408
8.34	42.6172	39.8125	53.2969	84.6641	183.145	345.641	752.555
8.43999	42.623	39.8379	53.3223	84.7012	183.209	345.736	752.678
8.53999	42.6426	39.8574	53.3535	84.7285	183.268	345.838	752.799
8.64	42.6426	39.877	53.373	84.7793	183.318	345.928	752.939
8.74	42.668	39.9023	53.418	84.8164	183.395	346.023	753.086
8.84	42.6875	39.9336	53.4492	84.8555	183.453	346.102	753.215
8.93999	42.6953	39.9492	53.4727	84.8828	183.512	346.207	753.34
9.03999	42.707	39.9727	53.5078	84.9258	183.586	346.32	753.465
9.14	42.7188	39.9844	53.5391	84.9648	183.645	346.402	753.605
9.24	42.7383	40.0039	53.5586	85.0078	183.703	346.5	753.734
9.34	42.7578	40.0234	53.5898	85.0547	183.766	346.602	753.875
9.43999	42.7695	40.0352	53.6172	85.0977	183.824	346.691	753.984
9.53999	42.7773	40.043	53.6367	85.1367	183.895	346.773	754.113
9.64	42.7852	40.0586	53.6641	85.1602	183.961	346.859	754.242
9.74	42.7969	40.0742	53.707	85.207	184.016	346.941	754.355
9.84	42.8086	40.0938	53.7383	85.2461	184.043	347.023	754.484
9.93999	42.8164	40.1055	53.7695	85.2852	184.094	347.113	754.605
10.04	42.8398	40.125	53.7969	85.3242	184.152	347.203	754.746
10.14	42.8477	40.1328	53.8281	85.3672	184.203	347.262	754.883
10.24	42.8672	40.1523	53.8594	85.4063	184.254	347.352	755.004
10.34	42.8789	40.1758	53.8789	85.4453	184.293	347.41	755.113
10.44	42.8867	40.1836	53.9063	85.4766	184.344	347.48	755.227
10.54	42.9043	40.209	53.9434	85.5215	184.389	347.557	755.35
10.64	42.9043	40.2207	53.9629	85.541	184.451	347.639	755.471
10.74	42.9277	40.2324	53.998	85.584	184.514	347.721	755.576
10.84	42.9316	40.248	54.0137	85.6191	184.568	347.807	755.697
10.94	42.9434	40.2598	54.0332	85.6582	184.627	347.885	755.799
11.04	42.9512	40.2793	54.0527	85.6777	184.689	347.955	755.908
11.14	42.9473	40.2832	54.0762	85.7051	184.744	348.021	755.986
11.24	42.9707	40.2988	54.1035	85.7285	184.799	348.107	756.068
11.34	42.9824	40.3184	54.1309	85.7598	184.85	348.166	756.178
11.44	42.9902	40.3262	54.1504	85.7793	184.889	348.256	756.279
11.54	42.998	40.334	54.166	85.7949	184.943	348.354	756.354
11.64	43.0117	40.3594	54.1953	85.832	185.008	348.449	756.449
11.74	43.0234	40.3711	54.2227	85.8633	185.059	348.516	756.52
11.84	43.0352	40.3906	54.2344	85.8828	185.109	348.586	756.621
11.94	43.043	40.3984	54.2539	85.9023	185.148	348.668	756.699
12.04	43.0586	40.4141	54.2891	85.9336	185.203	348.742	756.805
12.14	43.0664	40.4219	54.3086	85.9648	185.242	348.813	756.914
12.24	43.0879	40.4434	54.3379	85.9941	185.283	348.881	757.053
12.34	43.0879	40.4629	54.3574	86.0254	185.334	348.951	757.143
12.44	43.0957	40.4629	54.377	86.0449	185.373	349.041	757.232
12.54	43.1074	40.4824	54.3965	86.0645	185.424	349.111	757.334
12.64	43.123	40.4863	54.4121	86.0879	185.479	349.186	757.447
12.74	43.1309	40.498	54.4316	86.1074	185.525	349.225	757.549
12.84	43.1484	40.5117	54.457	86.1367	185.582	349.301	757.652
12.94	43.1563	40.5234	54.4766	86.1563	185.625	349.371	757.754
13.04	43.1738	40.5488	54.502	86.1816	185.67	349.428	757.861
13.14	43.1816	40.5605	54.5137	86.2012	185.721	349.506	757.951
13.24	43.1973	40.5723	54.5371	86.2363	185.764	349.58	758.025
13.34	43.2051	40.584	54.5566	86.2559	185.803	349.662	758.092
13.44	43.2168	40.5918	54.5684	86.2754	185.842	349.732	758.182
13.54	43.2344	40.6094	54.5938	86.3008	185.891	349.797	758.281
13.64	43.2422	40.6172	54.6211	86.332	185.93	349.848	758.371
13.74	43.2422	40.6289	54.6445	86.3516	185.98	349.906	758.461
13.84	43.2598	40.6543	54.6699	86.377	186.033	349.971	758.557
13.94	43.2715	40.6582	54.6934	86.4121	186.088	350.037	758.65
14.04	43.2715	40.6777	54.7129	86.4316	186.139	350.096	758.748
14.14	43.2832	40.6777	54.7207	86.4512	186.158	350.178	758.818
14.24	43.2832	40.6895	54.7441	86.4707	186.209	350.217	758.92
14.34	43.3027	40.7207	54.7754	86.502	186.26	350.279	759.021
14.44	43.3145	40.7207	54.7832	86.5332	186.299	350.318	759.131
14.54	43.3145	40.7285	54.8027	86.5527	186.342	350.357	759.201
14.64	43.3223	40.7402	54.8262	86.5723	186.369	350.42	759.291
14.74	43.3418	40.7598	54.8418	86.5996	186.428	350.486	759.369
14.84	43.3418	40.7676	54.8613	86.6309	186.447	350.545	759.447
14.94	43.3418	40.7793	54.8926	86.6504	186.498	350.607	759.518
15.04	43.3535	40.7871	54.9004	86.6816	186.529	350.678	759.588
15.14	43.3672	40.8047	54.9297	86.707	186.574	350.742	759.664
15.24	43.3828	40.8164	54.9414	86.7383	186.617	350.805	759.75
15.34	43.3828	40.8281	54.9531	86.7695	186.656	350.855	759.828
15.44	43.3965	40.8457	54.9785	86.7949	186.693	350.912	759.904
15.54	43.4141	40.8516	55.0039	86.8203	186.738	350.977	759.98
15.64	43.4219	40.8594	55.0234	86.8516	186.77	351.027	760.051
15.74	43.4336	40.8711	55.0352	86.8828	186.82	351.078	760.141
15.84	43.4492	40.8828	55.0586	86.9063	186.863	351.141	760.234
15.94	43.459	40.9043	55.0879	86.9434	186.904	351.201	760.334
16.04	43.4668	40.9121	55.0957	86.9668	186.943	351.252	760.404
16.14	43.4668	40.9238	55.1191	86.9941	186.975	351.303	760.514
16.24	43.4844	40.9297	55.1328	87.0313	187.008	351.355	760.59
16.34	43.4883	40.9414	55.1563	87.0547	187.055	351.41	760.664
16.44	43.4961	40.9531	55.1758	87.0742	187.094	351.461	760.723
16.54	43.5078	40.9648	55.1875	87.1055	187.133	351.52	760.813
16.64	43.5254	40.9824	55.2051	87.123	187.182	351.592	760.904
16.74	43.5371	40.9824	55.2168	87.1543	187.225	351.639	760.994
16.84	43.543	41	55.2422	87.1797	187.277	351.707	761.07
16.94	43.543	41.0078	55.2539	87.2109	187.32	351.766	761.121
17.04	43.543	41.0195	55.2617	87.2305	187.348	351.828	761.199
17.14	43.5547	41.0313	55.2852	87.2656	187.383	351.879	761.293
17.24	43.5664	41.043	55.3047	87.2734	187.422	351.941	761.363
17.34	43.5723	41.0566	55.3223	87.291	187.459	352.006	761.439
17.44	43.5898	41.0742	55.3398	87.3164	187.504	352.082	761.523
17.54	43.5977	41.0742	55.3594	87.3359	187.535	352.121	761.605
17.64	43.6035	41.0918	55.373	87.3613	187.58	352.189	761.682
17.74	43.6035	41.0996	55.3926	87.3809	187.619	352.236	761.74
17.84	43.6191	41.1152	55.4199	87.4043	187.643	352.283	761.814
17.94	43.6191	41.123	55.4277	87.4277	187.674	352.342	761.896
18.04	43.627	41.123	55.4473	87.4355	187.713	352.4	761.975
18.14	43.627	41.1348	55.459	87.4551	187.756	352.451	762.025
18.24	43.6387	41.1426	55.4785	87.4668	187.795	352.521	762.096
18.34	43.6426	41.1582	55.502	87.4902	187.838	352.564	762.17
18.44	43.6484	41.1641	55.5273	87.5156	187.875	352.613	762.234
18.54	43.6563	41.1758	55.5391	87.5352	187.902	352.652	762.305
18.64	43.6621	41.1895	55.5527	87.5605	187.951	352.717	762.389
18.74	43.6738	41.2012	55.5645	87.5723	187.979	352.768	762.479
18.84	43.6738	41.2012	55.584	87.5918	188.01	352.799	762.529
18.94	43.6738	41.209	55.6035	87.5996	188.041	352.838	762.6
19.04	43.6816	41.2207	55.6152	87.623	188.068	352.877	762.67
19.14	43.6895	41.2285	55.6309	87.6387	188.127	352.936	762.736
19.24	43.7012	41.2363	55.6504	87.6504	188.158	352.986	762.826
19.34	43.7012	41.2363	55.6621	87.6699	188.197	353.025	762.889
19.44	43.7188	41.2539	55.6758	87.6836	188.242	353.082	762.953
19.54	43.7266	41.2617	55.6875	87.6953	188.273	353.109	763.035
19.64	43.7266	41.2617	55.707	87.7148	188.305	353.16	763.105
19.74	43.7383	41.2852	55.7305	87.7383	188.355	353.223	763.176
19.84	43.7383	41.2852	55.7383	87.7461	188.387	353.273	763.246
19.94	43.7422	41.2891	55.7539	87.7695	188.43	353.316	763.309
20.04	43.7461	41.3047	55.7578	87.7852	188.473	353.379	763.395
20.14	43.7578	41.3125	55.7773	87.8047	188.504	353.441	763.445
20.24	43.7578	41.3125	55.7852	87.8242	188.531	353.5	763.535
20.34	43.7715	41.3184	55.8027	87.8496	188.568	353.557	763.58
20.44	43.7773	41.3359	55.8203	87.8672	188.605	353.633	763.664
20.54	43.7773	41.3438	55.8281	87.8945	188.633	353.684	763.734
20.64	43.7813	41.3477	55.8438	87.9219	188.668	353.746	763.801
20.74	43.7852	41.3633	55.8555	87.9453	188.691	353.801	763.871
20.84	43.7852	41.3633	55.8672	87.9648	188.711	353.852	763.934
20.94	43.8027	41.377	55.8809	87.9902	188.748	353.904	763.99
21.04	43.8086	41.3828	55.8984	88.0078	188.793	353.973	764.055
21.14	43.8086	41.3945	55.918	88.0273	188.824	354.012	764.113
21.24	43.8086	41.4023	55.9297	88.0469	188.855	354.051	764.176
21.34	43.8203	41.418	55.9414	88.0586	188.887	354.086	764.219
21.44	43.8262	41.4238	55.959	88.084	188.924	354.131	764.314
21.54	43.8262	41.4355	55.9668	88.0957	188.943	354.162	764.385
21.64	43.832	41.4414	55.9844	88.1211	188.98	354.199	764.449
21.74	43.8359	41.4531	56.0078	88.1445	189.004	354.23	764.516
21.84	43.8359	41.4531	56.0195	88.1563	189.035	354.27	764.555
21.94	43.8516	41.457	56.0313	88.1797	189.066	354.305	764.609
22.04	43.8574	41.4746	56.0488	88.1934	189.104	354.35	764.674
22.14	43.8574	41.4746	56.0566	88.2051	189.123	354.381	764.744
22.24	43.8574	41.4746	56.0684	88.2363	189.143	354.412	764.795
22.34	43.8574	41.4824	56.0762	88.2441	189.162	354.451	764.865
22.44	43.8633	41.4883	56.1016	88.2813	189.188	354.488	764.918
22.54	43.875	41.4883	56.1016	88.293	189.211	354.527	764.969
22.64	43.8789	41.5039	56.1172	88.3164	189.242	354.563	765.023
22.74	43.8906	41.5156	56.1406	88.3477	189.273	354.602	765.086
22.84	43.8906	41.5156	56.1484	88.3555	189.305	354.652	765.145
22.94	43.8984	41.5313	56.168	88.3828	189.332	354.691	765.203
23.04	43.9063	41.5313	56.1875	88.4063	189.363	354.73	765.262
23.14	43.918	41.543	56.1992	88.4375	189.395	354.781	765.355
23.24	43.9238	41.5605	56.2129	88.4629	189.42	354.826	765.42
23.34	43.9277	41.5645	56.2285	88.4746	189.455	354.861	765.475
23.44	43.9277	41.5762	56.248	88.4941	189.475	354.9	765.525
23.54	43.9375	41.5859	56.2695	88.5273	189.523	354.953	765.586
23.64	43.9375	41.5859	56.2695	88.5352	189.543	354.973	765.625
23.74	43.9434	41.5996	56.2832	88.541	189.568	355.018	765.689
23.84	43.9512	41.6074	56.3027	88.5684	189.607	355.064	765.768
23.94	43.957	41.6133	56.3164	88.5859	189.633	355.109	765.824
24.04	43.9629	41.6191	56.334	88.6113	189.658	355.146	765.9
24.14	43.9668	41.6348	56.3457	88.627	189.682	355.189	765.963
24.24	43.9707	41.6387	56.3613	88.6387	189.709	355.225	766.006
24.34	43.9824	41.6582	56.3848	88.6621	189.748	355.268	766.08
24.44	43.9941	41.6582	56.3926	88.6699	189.768	355.295	766.15
24.54	44	41.6641	56.4102	88.6875	189.793	355.332	766.227
24.64	44.0078	41.6719	56.4258	88.6953	189.824	355.371	766.273
24.74	44.0137	41.6777	56.4316	88.709	189.857	355.416	766.33
24.84	44.0254	41.7012	56.4551	88.7402	189.889	355.459	766.4
24.94	44.0293	41.7051	56.4668	88.7559	189.924	355.49	766.455
25.04	44.0332	41.709	56.4824	88.7715	189.959	355.525	766.51
25.14	44.0449	41.7207	56.4941	88.791	189.998	355.568	766.58
25.24	44.0527	41.7363	56.5215	88.8184	190.037	355.615	766.639
25.34	44.0586	41.7422	56.5391	88.8359	190.063	355.652	766.715
25.44	44.0645	41.7598	56.5527	88.8613	190.1	355.686	766.748
25.54	44.0645	41.7598	56.5527	88.8691	190.119	355.717	766.799
25.64	44.0762	41.7637	56.5684	88.8848	190.154	355.76	766.854
25.74	44.082	41.7695	56.582	88.9023	190.18	355.785	766.93
25.84	44.0918	41.7871	56.5918	88.9199	190.217	355.826	766.99
25.94	44.0918	41.7871	56.6035	88.9316	190.24	355.857	767.049
26.04	44.0977	41.793	56.6094	88.9453	190.273	355.902	767.113
26.14	44.1016	41.7969	56.6211	88.9688	190.309	355.938	767.16
26.24	44.1016	41.8086	56.6211	88.9805	190.328	355.965	767.219
26.34	44.1113	41.8184	56.6426	88.9902	190.369	356.006	767.26
26.44	44.1113	41.8184	56.6426	89.002	190.396	356.037	767.299
26.54	44.1172	41.8242	56.6563	89.0156	190.426	356.082	767.355
26.64	44.1172	41.8242	56.6563	89.0352	190.453	356.113	767.395
26.74	44.127	41.834	56.6777	89.0449	190.482	356.15	767.455
26.84	44.1309	41.8379	56.6816	89.0605	190.518	356.186	767.498
26.94	44.1367	41.8438	56.6875	89.0742	190.543	356.23	767.535
27.04	44.1426	41.8496	56.6934	89.0918	190.568	356.268	767.592
27.14	44.1426	41.8613	56.7051	89.0918	190.588	356.299	767.631
27.24	44.1426	41.8613	56.7129	89.1113	190.619	356.326	767.682
27.34	44.1504	41.8691	56.7207	89.1309	190.646	356.365	767.717
27.44	44.1563	41.8828	56.7383	89.1445	190.684	356.41	767.754
27.54	44.1621	41.8887	56.752	89.1621	190.709	356.447	767.811
27.64	44.166	41.9043	56.7559	89.1738	190.732	356.471	767.854
27.74	44.1719	41.918	56.7734	89.1914	190.758	356.508	767.918
27.84	44.1895	41.916	56.7793	89.2168	190.783	356.553	767.967
27.94	44.1895	41.9238	56.7871	89.2168	190.803	356.592	768.006
28.04	44.1992	41.9336	56.7969	89.2344	190.836	356.641	768.066
28.14	44.1992	41.9336	56.8086	89.2578	190.855	356.684	768.105
28.24	44.2031	41.9375	56.8125	89.2695	190.879	356.715	768.168
28.34	44.209	41.9434	56.8184	89.2871	190.904	356.752	768.244
28.44	44.2148	41.9492	56.8359	89.3008	190.922	356.789	768.289
28.54	44.2227	41.957	56.8516	89.3281	190.957	356.824	768.348
28.64	44.2227	41.957	56.8516	89.3516	190.977	356.855	768.398
28.74	44.2363	41.9746	56.8691	89.3652	191.002	356.893	768.455
28.84	44.2422	41.9805	56.8828	89.3906	191.039	356.938	768.52
28.94	44.2324	41.9785	56.8926	89.4004	191.057	356.967	768.58
29.04	44.2461	41.9844	56.8984	89.4141	191.082	357.012	768.633
29.14	44.252	41.9902	56.9121	89.4316	191.107	357.049	768.682
29.24	44.252	41.9902	56.9238	89.4395	191.131	357.076	768.729
29.34	44.252	41.9902	56.9238	89.4629	191.15	357.096	768.791
29.44	44.2598	41.998	56.9395	89.4707	191.166	357.123	768.857
29.54	44.2715	42.0098	56.9512	89.4902	191.209	357.178	768.908
29.64	44.2715	42.0176	56.9629	89.5098	191.229	357.205	768.951
29.74	44.2715	42.0176	56.9629	89.5098	191.248	357.236	768.979
29.84	44.2773	42.0234	56.9805	89.5352	191.273	357.273	769.023
29.94	44.293	42.0273	56.9922	89.5508	191.297	357.305	769.07
30.04	44.293	42.0273	56.9922	89.5586	191.32	357.336	769.098
30.14	44.293	42.0273	56.9922	89.582	191.34	357.355	769.141
30.24	44.293	42.0273	56.9922	89.5898	191.359	357.387	769.18
30.34	44.3027	42.0371	57.0137	89.6113	191.396	357.416	769.229
30.44	44.3066	42.041	57.0254	89.623	191.424	357.451	769.271
30.54	44.3066	42.041	57.0254	89.6348	191.443	357.479	769.314
30.64	44.3066	42.0527	57.0371	89.6426	191.463	357.51	769.354
30.74	44.3184	42.0645	57.0488	89.666	191.494	357.553	769.416
30.84	44.3184	42.0645	57.0566	89.6855	191.514	357.58	769.443
30.94	44.3281	42.082	57.0664	89.707	191.543	357.621	769.496
31.04	44.3281	42.082	57.0781	89.7266	191.563	357.652	769.523
31.14	44.334	42.0879	57.084	89.7402	191.588	357.697	769.568
31.24	44.3379	42.0918	57.0957	89.7559	191.623	357.732	769.615
31.34	44.3516	42.0898	57.1016	89.7695	191.648	357.766	769.672
31.44	44.3613	42.1074	57.123	89.8027	191.67	357.807	769.721
31.54	44.3652	42.1113	57.127	89.8145	191.693	357.842	769.764
31.64	44.3711	42.1172	57.1445	89.8203	191.719	357.875	769.82
31.74	44.377	42.1348	57.1582	89.8457	191.744	357.912	769.885
31.84	44.377	42.1348	57.1582	89.8574	191.764	357.951	769.924
31.94	44.3965	42.1426	57.166	89.873	191.803	357.99	769.975
32.04	44.4023	42.1484	57.1836	89.8789	191.828	358.027	770.02
32.14	44.4082	42.1543	57.1973	89.8965	191.846	358.053	770.064
32.24	44.4121	42.1582	57.2129	89.9199	191.869	358.076	770.119
32.34	44.416	42.1738	57.2246	89.9355	191.893	358.111	770.162
32.44	44.4277	42.1855	57.248	89.9551	191.924	358.143	770.213
32.54	44.4336	42.1992	57.2656	89.9727	191.949	358.188	770.27
32.64	44.4434	42.209	57.2754	89.9824	191.971	358.236	770.311
32.74	44.459	42.2129	57.2871	89.9941	191.994	358.271	770.365
32.84	44.4473	42.2129	57.2871	90.0059	192.014	358.291	770.404
32.94	44.459	42.2246	57.3105	90.0254	192.045	358.342	770.455
33.04	44.4785	42.2324	57.3262	90.0449	192.072	358.369	770.514
33.14	44.4785	42.2324	57.3262	90.0449	192.092	358.4	770.564
33.24	44.4902	42.2559	57.3496	90.0684	192.115	358.432	770.627
33.34	44.498	42.2559	57.3496	90.0684	192.135	358.443	770.666
33.44	44.502	42.2598	57.373	90.0801	192.158	358.475	770.697
33.54	44.5117	42.2695	57.3828	90.1094	192.188	358.516	770.758
33.64	44.5176	42.2754	57.3965	90.1152	192.205	358.553	770.807
33.74	44.5215	42.2793	57.4121	90.1309	192.229	358.576	770.85
33.84	44.5254	42.2832	57.416	90.1426	192.252	358.6	770.893
33.94	44.5371	42.3027	57.4395	90.166	192.283	358.643	770.955
34.04	44.5293	42.3027	57.4395	90.1738	192.303	358.662	770.994
34.14	44.5352	42.3203	57.4531	90.1797	192.32	358.699	771.051
34.24	44.5449	42.3301	57.4629	90.2012	192.35	358.729	771.111
34.34	44.5566	42.334	57.4785	90.2168	192.373	358.752	771.154
34.44	44.5625	42.3477	57.4922	90.2305	192.398	358.777	771.211
34.54	44.5723	42.3574	57.502	90.252	192.428	358.818	771.279
34.64	44.5781	42.375	57.5195	90.2656	192.453	358.852	771.324
34.74	44.5859	42.3828	57.5352	90.2734	192.484	358.879	771.383
34.84	44.5977	42.3945	57.5586	90.2969	192.516	358.91	771.426
34.94	44.6016	42.3984	57.5703	90.3086	192.539	358.945	771.469
35.04	44.6113	42.4082	57.5918	90.3301	192.568	358.986	771.529
35.14	44.6172	42.4258	57.6094	90.3438	192.582	359.012	771.586
35.24	44.623	42.4316	57.623	90.3613	192.611	359.049	771.639
35.34	44.6289	42.4531	57.6484	90.3867	192.633	359.07	771.695
35.44	44.6348	42.459	57.6621	90.3926	192.658	359.115	771.74
35.54	44.6445	42.4688	57.6836	90.4102	192.68	359.156	771.801
35.64	44.6387	42.4746	57.6973	90.4277	192.705	359.182	771.846
35.74	44.6543	42.4902	57.7129	90.4395	192.729	359.217	771.889
35.84	44.6523	42.5	57.7344	90.4609	192.758	359.246	771.93
35.94	44.6582	42.5137	57.7402	90.4746	192.775	359.283	771.994
36.04	44.6641	42.5195	57.7539	90.4922	192.801	359.316	772.031
36.14	44.668	42.5234	57.7773	90.5078	192.824	359.352	772.066
36.24	44.6777	42.5332	57.7988	90.5254	192.846	359.393	772.115
36.34	44.6816	42.5488	57.8027	90.5488	192.869	359.416	772.139
36.44	44.6875	42.5547	57.8164	90.5547	192.895	359.453	772.203
36.54	44.6934	42.5605	57.834	90.5723	192.908	359.479	772.252
36.64	44.7012	42.5684	57.8496	90.5879	192.936	359.506	772.299
36.74	44.707	42.5742	57.8672	90.5938	192.965	359.539	772.355
36.84	44.707	42.5742	57.8867	90.6055	192.973	359.563	772.395
36.94	44.7168	42.584	57.8965	90.623	193.002	359.6	772.432
37.04	44.7227	42.5977	57.9141	90.6406	193.027	359.637	772.48
37.14	44.7168	42.6152	57.9277	90.6465	193.045	359.662	772.525
37.24	44.7305	42.6289	57.9414	90.6719	193.078	359.707	772.578
37.34	44.7305	42.6289	57.9531	90.6797	193.098	359.734	772.609
37.44	44.7285	42.6348	57.959	90.6973	193.123	359.764	772.654
37.54	44.7324	42.6465	57.9707	90.7207	193.139	359.795	772.697
37.64	44.7441	42.6699	57.9941	90.7324	193.158	359.818	772.74
37.74	44.748	42.6738	57.998	90.7441	193.186	359.85	772.783
37.84	44.7461	42.6836	58.0156	90.7656	193.215	359.891	772.836
37.94	44.7461	42.6836	58.0273	90.7734	193.223	359.91	772.883
38.04	44.75	42.6992	58.0313	90.7773	193.246	359.945	772.918
38.14	44.7539	42.7109	58.0547	90.8008	193.277	359.988	772.961
38.24	44.7676	42.7168	58.0684	90.8184	193.295	360.021	773.006
38.34	44.7637	42.7285	58.084	90.8301	193.318	360.037	773.041
38.44	44.7734	42.7383	58.1016	90.8398	193.348	360.078	773.078
38.54	44.7793	42.7441	58.1191	90.8574	193.373	360.104	773.127
38.64	44.7832	42.748	58.123	90.8691	193.389	360.127	773.158
38.74	44.7871	42.752	58.127	90.873	193.412	360.15	773.193
38.84	44.7988	42.7637	58.1465	90.8965	193.436	360.193	773.244
38.94	44.8027	42.7793	58.1621	90.9082	193.459	360.225	773.279
39.04	44.8086	42.793	58.1797	90.9258	193.484	360.262	773.324
39.14	44.8145	42.7988	58.1934	90.9316	193.498	360.287	773.361
39.24	44.8027	42.7988	58.1934	90.9512	193.51	360.318	773.389
39.34	44.8086	42.8047	58.2109	90.957	193.535	360.352	773.438
39.44	44.8164	42.8242	58.2188	90.9766	193.563	360.391	773.484
39.54	44.8145	42.8301	58.2324	90.9902	193.58	360.416	773.529
39.64	44.8203	42.8438	58.2383	91.0078	193.605	360.441	773.566
39.74	44.832	42.8477	58.2539	91.0195	193.629	360.477	773.609
39.84	44.8281	42.8516	58.2578	91.0234	193.645	360.5	773.645
39.94	44.834	42.8691	58.2715	91.041	193.658	360.525	773.689
40.04	44.8398	42.875	58.2891	91.0547	193.684	360.563	773.727
40.14	44.832	42.8789	58.293	91.0586	193.699	360.586	773.777
40.24	44.832	42.8789	58.3008	91.082	193.719	360.617	773.809
40.34	44.8418	42.8887	58.3105	91.0996	193.748	360.646	773.869
40.44	44.8418	42.8887	58.3105	91.0996	193.768	360.666	773.908
40.54	44.8438	42.8984	58.332	91.1211	193.789	360.707	773.949
40.64	44.8496	42.9043	58.3379	91.1348	193.814	360.732	773.994
40.74	44.8496	42.9121	58.3496	91.1348	193.834	360.76	774.045
40.84	44.8438	42.918	58.3555	91.1523	193.859	360.789	774.082
40.94	44.8477	42.9219	58.3594	91.1641	193.875	360.82	774.125
41.04	44.8574	42.9316	58.3691	91.1738	193.893	360.842	774.162
41.14	44.8633	42.9375	58.3828	91.1914	193.918	360.867	774.219
41.24	44.877	42.9512	58.3965	91.2129	193.943	360.912	774.264
41.34	44.8711	42.9688	58.4141	91.2305	193.969	360.938	774.301
41.44	44.8887	42.9629	58.4199	91.248	193.994	360.963	774.346
41.54	44.8809	42.9785	58.4316	91.2598	194.018	360.998	774.381
41.64	44.8906	42.9883	58.4414	91.2813	194.039	361.035	774.438
41.74	44.8965	42.9941	58.4473	91.2949	194.064	361.061	774.486
41.84	44.9004	43.0098	58.4512	91.3105	194.076	361.084	774.518
41.94	44.9004	43.0098	58.4629	91.3184	194.1	361.107	774.549
42.04	44.9023	43.0195	58.4727	91.3398	194.117	361.137	774.609
42.14	44.9141	43.0313	58.4844	91.3516	194.148	361.168	774.648
42.24	44.918	43.043	58.4883	91.3672	194.172	361.191	774.703
42.34	44.9238	43.041	58.502	91.373	194.189	361.209	774.729
42.44	44.9336	43.0508	58.5234	91.3906	194.219	361.238	774.789
42.54	44.9336	43.0508	58.5234	91.3906	194.23	361.258	774.828
42.64	44.9434	43.0605	58.541	91.4121	194.26	361.287	774.869
42.74	44.9531	43.0703	58.5508	91.4297	194.277	361.316	774.898
42.84	44.9414	43.0703	58.5625	91.4414	194.297	361.348	774.938
42.94	44.9512	43.0801	58.5723	91.459	194.318	361.377	774.979
43.04	44.9512	43.0801	58.584	91.4707	194.338	361.416	775.018
43.14	44.9609	43.0898	58.6016	91.4805	194.359	361.445	775.059
43.24	44.9785	43.0957	58.6074	91.4941	194.385	361.482	775.115
43.34	44.9824	43.0879	58.6113	91.5098	194.408	361.506	775.15
43.44	44.9824	43.0996	58.6348	91.5332	194.428	361.537	775.201
43.54	44.9922	43.1094	58.6445	91.5508	194.461	361.566	775.238
43.64	45.0039	43.1094	58.6445	91.5625	194.469	361.586	775.27
43.74	45.0078	43.1133	58.6563	91.5742	194.492	361.621	775.313
43.84	45.0195	43.125	58.668	91.5859	194.516	361.652	775.344
43.94	45.0234	43.1289	58.6719	91.6016	194.539	361.676	775.379
44.04	45.0273	43.1328	58.6875	91.6133	194.555	361.711	775.414
44.14	45.0332	43.127	58.6934	91.6309	194.568	361.748	775.459
44.24	45.0391	43.1328	58.707	91.6367	194.586	361.773	775.484
44.34	45.043	43.1484	58.7109	91.6484	194.598	361.805	775.52
44.44	45.0527	43.1465	58.7324	91.6699	194.627	361.838	775.568
44.54	45.0625	43.1563	58.7422	91.6914	194.648	361.875	775.609
44.64	45.0684	43.1621	58.7598	91.7051	194.662	361.9	775.643
44.74	45.084	43.1777	58.7754	91.7207	194.689	361.947	775.689
44.84	45.0723	43.1699	58.7754	91.7324	194.709	361.979	775.721
44.94	45.082	43.1797	58.7852	91.75	194.719	362.008	775.77
45.04	45.0859	43.1836	58.7969	91.7539	194.742	362.031	775.805
45.14	45.0859	43.1836	58.7969	91.7656	194.754	362.051	775.832
45.24	45.0977	43.1953	58.8086	91.7852	194.785	362.082	775.887
45.34	45.1016	43.1875	58.8125	91.7891	194.797	362.105	775.91
45.44	45.1289	43.1953	58.8398	91.8164	194.836	362.152	775.977
45.54	45.1328	43.1992	58.8438	91.832	194.848	362.176	776.008
45.64	45.1426	43.209	58.8613	91.8418	194.877	362.205	776.049
45.74	45.1309	43.209	58.8613	91.8496	194.889	362.225	776.088
45.84	45.1543	43.209	58.8848	91.873	194.92	362.248	776.131
45.94	45.1523	43.2188	58.9023	91.8828	194.941	362.277	776.172
46.04	45.1563	43.2227	58.918	91.8945	194.953	362.293	776.215
46.14	45.1602	43.2266	58.9219	91.9102	194.969	362.324	776.258
46.24	45.1719	43.2383	58.9414	91.9219	194.988	362.348	776.309
46.34	45.1758	43.2422	58.9453	91.9336	195.004	362.371	776.355
46.44	45.1875	43.2539	58.9688	91.957	195.035	362.402	776.406
46.54	45.1875	43.2539	58.9688	91.957	195.043	362.434	776.445
46.64	45.1953	43.2539	58.9883	91.9727	195.063	362.449	776.484
46.74	45.1934	43.2598	58.9941	91.9902	195.088	362.475	776.51
46.84	45.207	43.2656	59.0078	91.9961	195.113	362.492	776.555
46.94	45.2051	43.2598	59.0254	92.002	195.131	362.518	776.592
47.04	45.209	43.2637	59.0293	92.0176	195.143	362.541	776.615
47.14	45.2266	43.2734	59.0469	92.0352	195.172	362.563	776.664
47.24	45.2246	43.2793	59.0527	92.041	195.201	362.588	776.709
47.34	45.2324	43.2871	59.0723	92.0605	195.217	362.615	776.748
47.44	45.2383	43.293	59.0859	92.0742	195.234	362.641	776.773
47.54	45.2441	43.2988	59.1035	92.0801	195.248	362.658	776.811
47.64	45.2441	43.2988	59.1035	92.0918	195.26	362.666	776.83
47.74	45.2539	43.3086	59.1211	92.1016	195.289	362.695	776.879
47.84	45.2637	43.3105	59.1309	92.1191	195.299	362.717	776.92
47.94	45.2637	43.3105	59.1309	92.1309	195.318	362.725	776.939
48.04	45.2676	43.3027	59.1465	92.1426	195.334	362.74	776.963
48.14	45.2676	43.3145	59.1582	92.1543	195.354	362.771	777.006
48.24	45.2813	43.3281	59.1836	92.1797	195.387	362.805	777.047
48.34	45.2813	43.3281	59.1836	92.1914	195.398	362.824	777.078
48.44	45.293	43.3398	59.2031	92.2031	195.43	362.859	777.121
48.54	45.293	43.3398	59.2031	92.2109	195.449	362.879	777.141
48.64	45.2969	43.3438	59.207	92.2148	195.465	362.902	777.176
48.74	45.3066	43.3535	59.2285	92.2363	195.482	362.932	777.213
48.84	45.3105	43.3574	59.2402	92.248	195.498	362.955	777.236
48.94	45.3164	43.3633	59.2461	92.2656	195.523	362.98	777.266
49.04	45.3223	43.3691	59.2637	92.2715	195.537	363.006	777.299
49.14	45.3281	43.375	59.2773	92.2852	195.555	363.031	777.336
49.24	45.3281	43.3945	59.2969	92.3047	195.582	363.059	777.375
49.34	45.334	43.4004	59.3027	92.3105	195.6	363.088	777.408
49.44	45.3398	43.4063	59.3086	92.3281	195.625	363.113	777.445
49.54	45.3496	43.416	59.3184	92.3379	195.643	363.131	777.486
49.64	45.3594	43.4258	59.3281	92.3555	195.664	363.16	777.523
49.74	45.3594	43.4258	59.3398	92.3555	195.676	363.191	777.566
49.84	45.3691	43.4355	59.3574	92.377	195.693	363.221	777.604
49.94	45.3672	43.4453	59.3672	92.3945	195.715	363.262	777.645
50.04	45.377	43.4551	59.377	92.416	195.732	363.291	777.686
50.14	45.3828	43.4609	59.3945	92.4219	195.75	363.316	777.711
50.24	45.3887	43.4668	59.4082	92.4355	195.775	363.342	777.744
50.34	45.3965	43.4746	59.416	92.4551	195.791	363.381	777.795
50.44	45.4082	43.4863	59.4277	92.4668	195.814	363.4	777.834
50.54	45.4082	43.4863	59.4277	92.4668	195.826	363.424	777.865
50.64	45.4219	43.5	59.4531	92.4883	195.848	363.465	777.898
50.74	45.4219	43.5	59.4531	92.5	195.859	363.477	777.93
50.84	45.4258	43.5156	59.4688	92.5156	195.883	363.523	777.973
50.94	45.4316	43.5215	59.4824	92.5332	195.9	363.537	778.01
51.04	45.4414	43.5313	59.5039	92.543	195.918	363.578	778.051
51.14	45.4473	43.5254	59.5098	92.5566	195.924	363.604	778.076
51.24	45.4473	43.5332	59.5176	92.5762	195.943	363.631	778.115
51.34	45.4531	43.5391	59.5234	92.582	195.957	363.668	778.141
51.44	45.4629	43.5488	59.5332	92.5918	195.979	363.697	778.178
51.54	45.4609	43.5469	59.5508	92.6094	196.008	363.715	778.219
51.64	45.4707	43.5684	59.5605	92.6309	196.029	363.744	778.26
51.74	45.4766	43.5625	59.5781	92.6367	196.043	363.773	778.293
51.84	45.4863	43.5723	59.5879	92.6543	196.064	363.803	778.334
51.94	45.4961	43.582	59.6094	92.6641	196.082	363.82	778.375
52.04	45.502	43.5801	59.6152	92.6699	196.1	363.846	778.4
52.14	45.5059	43.584	59.6191	92.6855	196.123	363.873	778.436
52.24	45.5098	43.5879	59.6309	92.6895	196.146	363.896	778.459
52.34	45.5137	43.5996	59.6426	92.709	196.158	363.928	778.49
52.44	45.5176	43.6035	59.6582	92.7246	196.174	363.939	778.525
52.54	45.5293	43.6152	59.6699	92.7363	196.205	363.963	778.564
52.64	45.5371	43.623	59.6777	92.7559	196.221	363.99	778.604
52.74	45.5488	43.6348	59.6973	92.7676	196.244	364.021	778.635
52.84	45.5488	43.6348	59.6973	92.7676	196.256	364.041	778.666
52.94	45.5547	43.6406	59.7031	92.7813	196.27	364.066	778.699
53.04	45.5625	43.6484	59.7109	92.7891	196.297	364.086	778.738
53.14	45.5566	43.6543	59.7285	92.8066	196.303	364.111	778.783
53.24	45.5625	43.6602	59.7344	92.8125	196.328	364.137	778.82
53.34	45.5664	43.6641	59.7383	92.8242	196.344	364.152	778.855
53.44	45.5723	43.6699	59.752	92.8301	196.369	364.166	778.889
53.54	45.5723	43.666	59.7715	92.8496	196.377	364.186	778.916
53.64	45.584	43.6895	59.7832	92.8613	196.4	364.217	778.959
53.74	45.584	43.6895	59.7832	92.8691	196.408	364.236	778.99
53.84	45.5957	43.7012	59.8027	92.8809	196.439	364.268	779.041
53.94	45.6035	43.709	59.8105	92.9004	196.459	364.287	779.088
54.04	45.6094	43.7148	59.8164	92.9063	196.465	364.313	779.113
54.14	45.6191	43.7246	59.8262	92.916	196.494	364.33	779.146
54.24	45.6113	43.7285	59.8418	92.9316	196.51	364.357	779.178
54.34	45.6172	43.7344	59.8477	92.9453	196.523	364.383	779.195
54.44	45.627	43.7441	59.8691	92.9551	196.553	364.412	779.244
54.54	45.6328	43.75	59.8633	92.9609	196.559	364.438	779.27
54.64	45.6367	43.7539	59.8789	92.9766	196.574	364.449	779.293
54.74	45.6367	43.7539	59.8789	92.9844	196.594	364.473	779.324
54.84	45.6328	43.7578	59.8906	92.9883	196.605	364.496	779.359
54.94	45.6445	43.7578	59.9023	93	196.629	364.527	779.398
55.04	45.6445	43.7578	59.9141	93	196.648	364.547	779.418
55.14	45.6426	43.7598	59.9316	93.0215	196.67	364.576	779.451
55.24	45.6484	43.7656	59.9375	93.0352	196.684	364.594	779.484
55.34	45.6523	43.7695	59.9414	93.0508	196.707	364.617	779.52
55.44	45.6406	43.7695	59.9414	93.0586	196.719	364.637	779.539
55.54	45.6523	43.7813	59.9648	93.082	196.75	364.668	779.582
55.64	45.6602	43.7773	59.9727	93.0898	196.77	364.695	779.609
55.74	45.6523	43.7773	59.9727	93.1094	196.777	364.715	779.637
55.84	45.6523	43.7773	59.9805	93.1094	196.789	364.727	779.668
55.94	45.6465	43.7832	59.998	93.127	196.803	364.752	779.705
56.04	45.6523	43.7813	60.0156	93.1328	196.82	364.777	779.742
56.14	45.6445	43.7813	60.0156	93.1328	196.84	364.797	779.77
56.24	45.6582	43.7949	60.0371	93.1543	196.854	364.83	779.814
56.34	45.6582	43.7949	60.0371	93.166	196.873	364.85	779.834
56.44	45.6523	43.8008	60.043	93.1719	196.891	364.879	779.859
56.54	45.6563	43.8047	60.0586	93.1836	196.902	364.891	779.895
56.64	45.6563	43.8047	60.0586	93.1953	196.914	364.91	779.922
56.74	45.6543	43.8105	60.0723	93.2012	196.928	364.928	779.959
56.84	45.6543	43.8105	60.0723	93.209	196.947	364.955	779.99
56.94	45.6426	43.7988	60.0723	93.2207	196.971	364.979	780.01
57.04	45.6523	43.8086	60.0938	93.2305	196.988	365.008	780.051
57.14	45.6563	43.8242	60.0977	93.2539	197.012	365.031	780.082
57.24	45.6621	43.8184	60.1113	93.2598	197.018	365.057	780.119
57.34	45.668	43.8242	60.1172	93.2656	197.043	365.082	780.156
57.44	45.668	43.832	60.125	93.2852	197.063	365.109	780.191
57.54	45.6738	43.8496	60.1426	93.2988	197.088	365.135	780.229
57.64	45.6797	43.8555	60.1484	93.3164	197.094	365.152	780.266
57.74	45.668	43.8555	60.1484	93.3164	197.105	365.172	780.293
57.84	45.6738	43.8613	60.1621	93.3223	197.119	365.197	780.342
57.94	45.6777	43.8652	60.166	93.334	197.143	365.232	780.373
58.04	45.6699	43.8691	60.1699	93.3379	197.158	365.256	780.408
58.14	45.6758	43.8828	60.1875	93.3555	197.172	365.281	780.445
58.24	45.6816	43.8887	60.1934	93.3613	197.189	365.307	780.471
58.34	45.6777	43.8926	60.209	93.377	197.205	365.33	780.514
58.44	45.6836	43.8984	60.2227	93.3828	197.23	365.355	780.551
58.54	45.6934	43.9082	60.2324	93.4004	197.248	365.377	780.58
58.64	45.6934	43.9082	60.2324	93.4121	197.26	365.408	780.6
58.74	45.6816	43.9082	60.2441	93.4199	197.268	365.428	780.631
58.84	45.6914	43.9102	60.2539	93.4297	197.289	365.457	780.668
58.94	45.6914	43.9102	60.2617	93.4414	197.297	365.477	780.699
59.04	45.7012	43.9082	60.2715	93.459	197.33	365.506	780.748
59.14	45.7012	43.9082	60.2715	93.4707	197.35	365.525	780.768
59.24	45.707	43.9258	60.2773	93.4844	197.363	365.551	780.805
59.34	45.7168	43.9355	60.2988	93.4941	197.373	365.572	780.834
59.44	45.7168	43.9238	60.2988	93.5059	197.385	365.592	780.865
59.54	45.7227	43.9297	60.3047	93.5117	197.391	365.617	780.891
59.64	45.7266	43.9336	60.3086	93.5273	197.402	365.641	780.926
59.74	45.7266	43.9336	60.3164	93.5352	197.422	365.66	780.953
59.84	45.7305	43.9297	60.332	93.5391	197.438	365.684	780.988
59.94	45.7363	43.9355	60.3379	93.5566	197.455	365.701	781.014
60.04	45.7422	43.9297	60.3438	93.5625	197.469	365.727	781.051
60.14	45.7461	43.9336	60.3477	93.5664	197.492	365.75	781.082
60.24	45.7422	43.9375	60.3516	93.5781	197.508	365.773	781.117
60.34	45.748	43.9434	60.3652	93.5957	197.521	365.791	781.143
60.44	45.7539	43.9492	60.3711	93.6016	197.539	365.816	781.18
60.54	45.7539	43.9492	60.3711	93.6016	197.559	365.836	781.199
60.64	45.7461	43.9531	60.3867	93.625	197.574	365.852	781.234
60.74	45.752	43.959	60.3926	93.6309	197.588	365.877	781.268
60.84	45.7578	43.9648	60.3984	93.6445	197.605	365.891	781.305
60.94	45.7578	43.9648	60.3984	93.6563	197.605	365.914	781.336
61.04	45.7637	43.9707	60.416	93.6621	197.619	365.939	781.361
61.14	45.7676	43.9746	60.4277	93.6777	197.635	365.963	781.396
61.24	45.7715	43.9785	60.4316	93.6895	197.658	365.975	781.42
61.34	45.7715	43.9668	60.4434	93.7012	197.67	365.994	781.447
61.44	45.7832	43.9785	60.4551	93.7207	197.689	366.018	781.49
61.54	45.791	43.9863	60.4629	93.7402	197.709	366.045	781.518
61.64	45.791	43.9863	60.4707	93.7402	197.729	366.064	781.549
61.74	45.8027	43.9902	60.4824	93.7598	197.74	366.088	781.592
61.84	45.8027	43.9902	60.4824	93.7715	197.748	366.096	781.619
61.94	45.8066	43.9941	60.4863	93.7754	197.771	366.111	781.654
62.04	45.8066	43.9941	60.498	93.7754	197.783	366.123	781.686
62.14	45.8164	44.0039	60.5078	93.8047	197.805	366.141	781.723
62.24	45.8262	44.0137	60.5176	93.8145	197.822	366.17	781.764
62.34	45.832	44.0195	60.5234	93.832	197.84	366.188	781.789
62.44	45.8379	44.0254	60.5293	93.8457	197.854	366.201	781.826
62.54	45.8418	44.0293	60.541	93.8613	197.877	366.217	781.857
62.64	45.8457	44.0332	60.5449	93.873	197.893	366.229	781.893
62.74	45.8457	44.0332	60.5566	93.8848	197.912	366.24	781.924
62.84	45.8516	44.0391	60.5625	93.9102	197.918	366.266	781.957
62.94	45.8613	44.0488	60.5723	93.9316	197.947	366.287	781.99
63.04	45.8672	44.043	60.5898	93.9453	197.965	366.313	782.023
63.14	45.873	44.0488	60.5957	93.9512	197.99	366.326	782.049
63.24	45.8809	44.0566	60.6113	93.959	197.998	366.354	782.08
63.34	45.8867	44.0547	60.6172	93.9766	198.012	366.371	782.113
63.44	45.8926	44.0605	60.623	93.9902	198.029	366.389	782.15
63.54	45.8984	44.0547	60.6289	93.9961	198.055	366.414	782.176
63.64	45.9023	44.0586	60.6445	94.0117	198.078	366.426	782.211
63.74	45.9063	44.0547	60.6563	94.0156	198.094	366.441	782.234
63.84	45.9121	44.0605	60.6621	94.0293	198.119	366.467	782.279
63.94	45.9141	44.0703	60.6719	94.0508	198.137	366.488	782.32
64.04	45.9219	44.0703	60.6836	94.0508	198.148	366.508	782.34
64.14	45.9316	44.0684	60.6934	94.0605	198.178	366.525	782.369
64.24	45.9297	44.0859	60.6992	94.0742	198.195	366.543	782.406
64.34	45.9336	44.0781	60.7031	94.0898	198.207	366.566	782.43
64.44	45.9453	44.0898	60.7148	94.1016	198.23	366.586	782.48
64.54	45.9492	44.0938	60.7266	94.1172	198.254	366.602	782.504
64.64	45.9531	44.0977	60.7305	94.1289	198.27	366.625	782.527
64.74	45.959	44.1035	60.748	94.1348	198.283	366.65	782.564
64.84	45.9648	44.1094	60.7539	94.1523	198.301	366.668	782.59
64.94	45.9707	44.1152	60.7598	94.166	198.314	366.682	782.627
65.04	45.9746	44.1191	60.7637	94.1699	198.33	366.705	782.658
65.14	45.9785	44.123	60.7754	94.1855	198.342	366.721	782.693
65.24	45.9785	44.1348	60.7871	94.2051	198.373	366.752	782.725
65.34	45.9824	44.127	60.8027	94.209	198.389	366.768	782.748
65.44	45.9863	44.1309	60.8066	94.2246	198.404	366.779	782.771
65.54	45.9805	44.1367	60.8242	94.2305	198.418	366.805	782.809
65.64	45.9805	44.1367	60.8242	94.2305	198.43	366.816	782.828
65.74	45.9902	44.1465	60.834	94.2402	198.447	366.838	782.857
65.84	45.9824	44.1387	60.834	94.252	198.459	366.857	782.889
65.94	45.9922	44.1484	60.8516	94.2617	198.477	366.887	782.918
66.04	45.9922	44.1563	60.8516	94.2617	198.488	366.906	782.949
66.14	45.998	44.1621	60.8574	94.2754	198.514	366.92	782.986
66.24	46.0078	44.1719	60.8789	94.2852	198.543	366.953	783.016
66.34	46.002	44.1777	60.8848	94.3027	198.561	366.967	783.041
66.44	46.0117	44.1875	60.9023	94.3125	198.59	366.996	783.07
66.54	46.0273	44.1914	60.9063	94.3242	198.594	367.02	783.105
66.64	46.0273	44.2031	60.918	94.3359	198.625	367.051	783.137
66.74	46.0313	44.207	60.9336	94.3398	198.641	367.078	783.16
66.84	46.0352	44.2109	60.9375	94.3555	198.652	367.09	783.191
66.94	46.0469	44.2227	60.9492	94.3672	198.676	367.121	783.234
67.04	46.0469	44.2227	60.9492	94.375	198.695	367.133	783.254
67.14	46.0547	44.2305	60.9648	94.3828	198.711	367.16	783.281
67.24	46.0605	44.2363	60.9707	94.4004	198.729	367.186	783.299
67.34	46.0664	44.2422	60.9766	94.4063	198.742	367.203	783.324
67.44	46.0723	44.2598	60.9941	94.4121	198.771	367.229	783.361
67.54	46.0723	44.2559	61.002	94.4199	198.799	367.244	783.389
67.64	46.0781	44.2617	61.0078	94.4336	198.813	367.262	783.426
67.74	46.084	44.2676	61.0137	94.4395	198.83	367.287	783.451
67.84	46.0938	44.2773	61.0313	94.4492	198.859	367.316	783.48
67.94	46.0977	44.2813	61.0469	94.4531	198.883	367.332	783.504
68.04	46.1035	44.2871	61.0527	94.4707	198.889	367.357	783.541
68.14	46.1016	44.2969	61.0742	94.4805	198.918	367.387	783.578
68.24	46.1074	44.3027	61.0801	94.498	198.924	367.412	783.615
68.34	46.1113	44.3066	61.084	94.4902	198.939	367.436	783.65
68.44	46.127	44.3223	61.1074	94.5059	198.963	367.463	783.686
68.54	46.1328	44.3281	61.1133	94.5234	198.98	367.477	783.711
68.64	46.1328	44.3203	61.125	94.5234	198.988	367.488	783.742
68.74	46.1406	44.3281	61.1406	94.5391	199.008	367.504	783.777
68.84	46.1465	44.334	61.1465	94.5449	199.033	367.521	783.803
68.94	46.1484	44.3438	61.1563	94.5664	199.055	367.551	783.832
69.04	46.1543	44.3496	61.1621	94.5801	199.068	367.568	783.861
69.14	46.1641	44.3594	61.1719	94.5898	199.09	367.598	783.898
69.24	46.1641	44.3672	61.1836	94.5898	199.109	367.605	783.918
69.34	46.1738	44.377	61.1934	94.6113	199.139	367.635	783.951
69.44	46.1797	44.375	61.207	94.6172	199.156	367.664	783.984
69.54	46.1758	44.3828	61.2148	94.6328	199.172	367.68	784.012
69.64	46.1816	44.3887	61.2207	94.6387	199.189	367.705	784.037
69.74	46.1875	44.3945	61.2383	94.6563	199.215	367.723	784.074
69.84	46.1934	44.4004	61.2441	94.6621	199.221	367.748	784.111
69.94	46.2012	44.4082	61.252	94.6777	199.248	367.775	784.139
70.04	46.2051	44.4199	61.2754	94.6895	199.268	367.799	784.17
70.14	46.2129	44.4199	61.2754	94.6895	199.279	367.818	784.201
70.24	46.2266	44.4336	61.2969	94.7148	199.305	367.84	784.242
70.34	46.2324	44.4395	61.3027	94.7207	199.318	367.865	784.279
70.44	46.2402	44.4551	61.3184	94.7363	199.354	367.893	784.314
70.54	46.2402	44.4551	61.3184	94.7363	199.365	367.912	784.346
70.64	46.2578	44.4648	61.3281	94.7578	199.375	367.934	784.375
70.74	46.2539	44.4688	61.3438	94.7617	199.387	367.945	784.398
70.84	46.2656	44.4688	61.3555	94.7813	199.41	367.969	784.441
70.94	46.2734	44.4883	61.3711	94.7891	199.438	367.996	784.469
71.04	46.2793	44.4941	61.377	94.8066	199.443	368.01	784.494
71.14	46.2734	44.4883	61.3828	94.8203	199.461	368.027	784.52
71.24	46.2773	44.4922	61.3984	94.8242	199.473	368.051	784.543
71.34	46.2871	44.5137	61.4082	94.8457	199.494	368.072	784.584
71.44	46.293	44.5078	61.4141	94.8516	199.508	368.098	784.609
71.54	46.2813	44.5195	61.4141	94.8594	199.52	368.105	784.629
71.64	46.2969	44.5117	61.4258	94.8633	199.531	368.129	784.664
71.74	46.3066	44.5215	61.4355	94.8848	199.553	368.15	784.693
71.84	46.3008	44.5273	61.4531	94.8906	199.559	368.176	784.711
71.94	46.3066	44.5449	61.459	94.9082	199.584	368.193	784.725
72.04	46.3105	44.5371	61.4629	94.9199	199.6	368.205	784.76
72.14	46.3223	44.5371	61.4629	94.9199	199.607	368.217	784.779
72.24	46.334	44.5488	61.4746	94.9316	199.631	368.248	784.811
72.34	46.3379	44.5527	61.4785	94.9355	199.635	368.264	784.834
72.44	46.3418	44.5488	61.4902	94.9512	199.658	368.275	784.869
72.54	46.3477	44.5625	61.4961	94.957	199.672	368.301	784.895
72.64	46.3477	44.5625	61.5078	94.9648	199.684	368.313	784.914
72.74	46.3574	44.5645	61.5176	94.9746	199.713	368.342	784.943
72.84	46.3633	44.5703	61.5352	94.9805	199.719	368.355	784.969
72.94	46.3516	44.5703	61.543	94.9922	199.738	368.379	784.988
73.04	46.3594	44.5781	61.5508	95	199.746	368.395	785.027
73.14	46.3594	44.5781	61.5508	95	199.758	368.414	785.047
73.24	46.3711	44.5898	61.5742	95.0195	199.77	368.438	785.078
73.34	46.3711	44.5898	61.5742	95.0195	199.777	368.457	785.098
73.44	46.377	44.5957	61.5879	95.0254	199.795	368.471	785.115
73.54	46.3809	44.5879	61.5918	95.041	199.811	368.486	785.139
73.64	46.3906	44.5977	61.6016	95.0508	199.828	368.516	785.18
73.74	46.3965	44.6035	61.6191	95.0566	199.846	368.541	785.205
73.84	46.4004	44.6191	61.623	95.0684	199.857	368.557	785.229
73.94	46.4063	44.625	61.6289	95.0742	199.863	368.57	785.254
74.04	46.4063	44.625	61.6289	95.0742	199.875	368.582	785.273
74.14	46.4277	44.6348	61.6387	95.0957	199.893	368.611	785.303
74.24	46.4277	44.6348	61.6465	95.0957	199.904	368.631	785.326
74.34	46.4375	44.6328	61.6563	95.1172	199.922	368.652	785.355
74.44	46.4375	44.6328	61.6563	95.1172	199.934	368.672	785.375
74.54	46.4434	44.6387	61.6738	95.1309	199.939	368.686	785.4
74.64	46.4531	44.6484	61.6836	95.1406	199.969	368.707	785.441
74.74	46.4531	44.6602	61.6914	95.1406	199.98	368.727	785.461
74.84	46.459	44.666	61.6973	95.1582	199.986	368.752	785.486
74.94	46.4629	44.6699	61.7129	95.1621	199.998	368.775	785.529
75.04	46.4668	44.6738	61.7168	95.166	200.014	368.791	785.564
75.14	46.4668	44.6738	61.7168	95.1738	200.021	368.811	785.584
75.24	46.4727	44.6797	61.7227	95.1797	200.039	368.836	785.621
75.34	46.4785	44.6934	61.7285	95.1855	200.045	368.861	785.654
75.44	46.4785	44.6934	61.7402	95.1855	200.064	368.873	785.686
75.54	46.4824	44.6973	61.7441	95.2012	200.068	368.885	785.709
75.64	46.4922	44.6992	61.7539	95.2109	200.09	368.906	785.75
75.74	46.498	44.7129	61.7598	95.2168	200.104	368.924	785.775
75.84	46.502	44.709	61.7637	95.2285	200.119	368.947	785.799
75.94	46.5117	44.7188	61.7813	95.25	200.137	368.977	785.828
76.04	46.5176	44.7246	61.7871	95.2559	200.154	368.99	785.854
76.14	46.5234	44.7305	61.793	95.2617	200.168	369.016	785.891
76.24	46.5156	44.7344	61.8086	95.2656	200.184	369.043	785.902
76.34	46.5215	44.7402	61.8145	95.2793	200.209	369.057	785.939
76.44	46.5273	44.7461	61.8281	95.2852	200.215	369.094	785.977
76.54	46.5313	44.7383	61.832	95.2891	200.23	369.105	786.008
76.64	46.5352	44.7422	61.8359	95.3047	200.242	369.129	786.035
76.74	46.5352	44.7422	61.8359	95.3047	200.254	369.141	786.055
76.84	46.541	44.748	61.8418	95.3105	200.268	369.166	786.08
76.94	46.5449	44.752	61.8457	95.3145	200.283	369.182	786.115
77.04	46.5508	44.7578	61.8516	95.3203	200.289	369.207	786.148
77.14	46.5566	44.7637	61.8691	95.3379	200.303	369.221	786.174
77.24	46.5605	44.7676	61.873	95.3418	200.318	369.248	786.209
77.34	46.5586	44.7734	61.8789	95.3477	200.324	369.273	786.234
77.44	46.5586	44.7734	61.8867	95.3555	200.336	369.281	786.266
77.54	46.5625	44.7773	61.8906	95.3594	200.348	369.297	786.289
77.64	46.5664	44.7813	61.8945	95.3633	200.363	369.32	786.313
77.74	46.5781	44.793	61.918	95.375	200.383	369.352	786.355
77.84	46.5781	44.793	61.918	95.375	200.395	369.371	786.375
77.94	46.5723	44.7988	61.9355	95.3809	200.408	369.396	786.4
78.04	46.5801	44.7988	61.9434	95.4004	200.428	369.416	786.439
78.14	46.5859	44.8047	61.957	95.4063	200.453	369.43	786.465
78.24	46.584	44.8105	61.9629	95.4199	200.471	369.447	786.49
78.34	46.584	44.8105	61.9629	95.4199	200.479	369.467	786.521
78.44	46.5938	44.8203	61.9727	95.4414	200.5	369.488	786.551
78.54	46.5938	44.8203	61.9727	95.4414	200.508	369.496	786.559
78.64	46.6035	44.8301	61.9941	95.4512	200.529	369.525	786.6
78.74	46.6035	44.8301	61.9824	95.459	200.537	369.537	786.631
78.84	46.6035	44.8301	61.9941	95.459	200.549	369.557	786.65
78.94	46.6133	44.8398	62.0039	95.4805	200.57	369.578	786.68
79.04	46.6133	44.8398	62.0117	95.4805	200.578	369.586	786.711
79.14	46.6191	44.8457	62.0176	95.498	200.596	369.611	786.744
79.24	46.6289	44.8555	62.0273	95.5156	200.625	369.633	786.773
79.34	46.6211	44.8594	62.0313	95.5195	200.629	369.656	786.809
79.44	46.627	44.8535	62.0488	95.5254	200.643	369.682	786.826
79.54	46.6328	44.8594	62.0547	95.543	200.66	369.707	786.859
79.64	46.6289	44.875	62.0586	95.5547	200.672	369.723	786.883
79.74	46.6289	44.875	62.0586	95.5664	200.684	369.73	786.914
79.84	46.6387	44.8848	62.0684	95.5762	200.705	369.76	786.943
79.94	46.627	44.8848	62.0684	95.5762	200.713	369.771	786.975
80.04	46.6367	44.8945	62.0859	95.5938	200.734	369.801	787.016
80.14	46.6426	44.9004	62.0918	95.5996	200.748	369.818	787.041
80.24	46.6484	44.9063	62.0977	95.6172	200.766	369.832	787.066
80.34	46.6523	44.9102	62.1016	95.6211	200.777	369.848	787.098
80.44	46.6543	44.9277	62.1113	95.6387	200.799	369.865	787.139
80.54	46.668	44.9258	62.1289	95.6445	200.813	369.883	787.164
80.64	46.6719	44.9297	62.1328	95.6602	200.828	369.906	787.188
80.74	46.6699	44.9355	62.1387	95.666	200.846	369.932	787.225
80.84	46.6836	44.9414	62.1523	95.6836	200.859	369.949	787.262
80.94	46.6797	44.9453	62.1563	95.6953	200.875	369.973	787.285
81.04	46.6797	44.9453	62.168	95.6953	200.883	369.98	787.316
81.14	46.6836	44.9492	62.1719	95.6992	200.898	370.004	787.34
81.24	46.6895	44.9551	62.1777	95.7168	200.912	370.021	787.373
81.34	46.6992	44.9648	62.1875	95.7344	200.934	370.051	787.402
81.44	46.6875	44.9648	62.1875	95.7461	200.945	370.063	787.434
81.54	46.6934	44.9707	62.2051	95.752	200.959	370.088	787.459
81.64	46.6934	44.9707	62.2051	95.752	200.971	370.096	787.479
81.74	46.7012	44.9785	62.2129	95.7676	200.986	370.115	787.506
81.84	46.707	44.9922	62.2266	95.7852	201.004	370.141	787.555
81.94	46.7129	44.9902	62.2324	95.791	201.018	370.158	787.58
82.04	46.7188	45.0039	62.2383	95.8047	201.035	370.172	787.605
82.14	46.7383	45.0117	62.2578	95.8242	201.051	370.199	787.645
82.24	46.7324	45.0176	62.2637	95.8301	201.08	370.217	787.67
82.34	46.7441	45.0293	62.2832	95.8535	201.1	370.236	787.709
82.44	46.7441	45.0293	62.2832	95.8613	201.111	370.248	787.732
82.54	46.748	45.0449	62.2871	95.8652	201.123	370.271	787.764
82.64	46.752	45.0488	62.291	95.8887	201.139	370.295	787.787
82.74	46.7578	45.0547	62.2969	95.8945	201.152	370.313	787.813
82.84	46.7637	45.0605	62.3145	95.9121	201.17	370.338	787.842
82.94	46.7715	45.0684	62.3223	95.9199	201.178	370.346	787.877
83.04	46.7773	45.082	62.3281	95.9336	201.191	370.371	787.895
83.14	46.7871	45.0918	62.3379	95.9434	201.213	370.393	787.924
83.24	46.791	45.0957	62.3418	95.959	201.229	370.404	787.959
83.34	46.791	45.0957	62.3496	95.959	201.236	370.424	787.979
83.44	46.8027	45.1074	62.3613	95.9824	201.26	370.447	788.01
83.54	46.7969	45.1133	62.3789	95.9961	201.273	370.461	788.035
83.64	46.8066	45.123	62.3887	96.0059	201.295	370.482	788.064
83.74	46.8105	45.127	62.3926	96.0098	201.307	370.506	788.088
83.84	46.8105	45.127	62.3926	96.0215	201.318	370.518	788.1
83.94	46.8223	45.1387	62.4121	96.0332	201.342	370.549	788.139
84.04	46.8262	45.1426	62.416	96.0449	201.354	370.561	788.154
84.14	46.8301	45.1582	62.4199	96.0605	201.369	370.576	788.189
84.24	46.8359	45.1523	62.4375	96.0742	201.383	370.59	788.215
84.34	46.8398	45.1563	62.4414	96.0781	201.398	370.605	788.25
84.44	46.8379	45.1738	62.4473	96.0957	201.412	370.623	788.275
84.54	46.8438	45.1797	62.4648	96.1016	201.43	370.637	788.301
84.64	46.8477	45.1836	62.4688	96.1055	201.441	370.66	788.324
84.74	46.8574	45.1934	62.4785	96.123	201.463	370.682	788.354
84.84	46.8633	45.207	62.4922	96.1406	201.469	370.695	788.391
84.94	46.8691	45.2129	62.498	96.1465	201.486	370.713	788.404
85.04	46.8613	45.2168	62.5137	96.1504	201.498	370.736	788.428
85.14	46.8672	45.2227	62.5078	96.168	201.516	370.754	788.453
85.24	46.877	45.2441	62.5293	96.1855	201.533	370.771	788.486
85.34	46.8809	45.248	62.5332	96.1895	201.549	370.795	788.51
85.44	46.8867	45.2539	62.5391	96.207	201.563	370.813	788.535
85.54	46.8867	45.2539	62.5469	96.2148	201.574	370.82	788.566
85.64	46.8828	45.2578	62.5508	96.2188	201.578	370.844	788.578
85.74	46.8887	45.2637	62.5566	96.2246	201.604	370.861	788.604
85.84	46.8926	45.2676	62.5605	96.2402	201.607	370.877	788.627
85.94	46.8867	45.2734	62.5664	96.2461	201.625	370.891	788.664
86.04	46.8965	45.2832	62.5762	96.2637	201.643	370.92	788.693
86.14	46.9023	45.2891	62.582	96.2695	201.66	370.938	788.711
86.24	46.8984	45.293	62.5977	96.2852	201.672	370.949	788.734
86.34	46.9043	45.2988	62.6035	96.291	201.678	370.967	788.76
86.44	46.9141	45.2969	62.6133	96.3086	201.699	370.996	788.789
86.54	46.9063	45.3008	62.6172	96.3242	201.703	371.012	788.813
86.64	46.9121	45.3066	62.623	96.3301	201.717	371.025	788.85
86.74	46.9219	45.3164	62.6328	96.3398	201.738	371.047	788.867
86.84	46.916	45.3223	62.6387	96.3457	201.756	371.061	788.904
86.94	46.9199	45.3262	62.6504	96.3613	201.768	371.076	788.928
87.04	46.9199	45.3262	62.6504	96.3691	201.768	371.096	788.939
87.14	46.9316	45.3301	62.6621	96.3809	201.791	371.119	788.971
87.24	46.9277	45.334	62.6777	96.3848	201.803	371.131	788.994
87.34	46.9316	45.3379	62.6816	96.4004	201.818	371.154	789.018
87.44	46.9316	45.3496	62.6934	96.4199	201.838	371.178	789.049
87.54	46.9316	45.3496	62.7051	96.4199	201.85	371.197	789.068
87.64	46.9414	45.3477	62.7148	96.4297	201.867	371.215	789.098
87.74	46.9434	45.3691	62.7246	96.4512	201.877	371.236	789.131
87.84	46.9531	45.3789	62.7344	96.4609	201.898	371.266	789.168
87.94	46.957	45.3828	62.7383	96.4727	201.914	371.281	789.191
88.04	46.957	45.3945	62.75	96.4844	201.934	371.313	789.215
88.14	46.9609	45.3984	62.7617	96.5	201.938	371.324	789.238
88.24	46.9668	45.4043	62.7676	96.5059	201.955	371.342	789.275
88.34	46.9766	45.4023	62.7773	96.5156	201.973	371.363	789.305
88.44	46.9746	45.4082	62.7832	96.5332	201.979	371.377	789.33
88.54	46.9746	45.4004	62.7832	96.5332	201.99	371.396	789.35
88.64	46.9629	45.4004	62.7832	96.541	201.998	371.408	789.369
88.74	46.9727	45.4102	62.793	96.5625	202.02	371.438	789.398
88.84	46.9688	45.4141	62.7969	96.5742	202.031	371.449	789.422
88.94	46.9805	45.4258	62.8086	96.5859	202.055	371.473	789.445
89.04	46.9727	45.4297	62.8125	96.6016	202.059	371.496	789.469
89.14	46.9766	45.4219	62.8164	96.6055	202.074	371.512	789.492
89.24	46.9883	45.4336	62.8281	96.625	202.094	371.543	789.523
89.34	46.9922	45.4375	62.832	96.6289	202.109	371.555	789.551
89.44	47.002	45.4473	62.8418	96.6387	202.127	371.576	789.58
89.54	46.9961	45.4531	62.8477	96.6563	202.133	371.59	789.605
89.64	47	45.457	62.8633	96.6602	202.148	371.605	789.629
89.74	47	45.457	62.8633	96.6602	202.156	371.625	789.648
89.84	46.998	45.4629	62.8691	96.666	202.174	371.643	789.674
89.94	47.0098	45.4746	62.8691	96.6855	202.197	371.662	789.705
90.04	47.002	45.4785	62.8848	96.7012	202.209	371.678	789.74
90.14	46.9941	45.4707	62.8848	96.7012	202.221	371.686	789.748
90.24	46.998	45.4746	62.8887	96.7051	202.232	371.701	789.783
90.34	47.0039	45.4805	62.8828	96.7109	202.238	371.707	789.809
90.44	46.9922	45.4805	62.8945	96.7227	202.238	371.727	789.828
90.54	47.002	45.4785	62.9043	96.7324	202.26	371.748	789.861
90.64	47.0059	45.4824	62.9082	96.7363	202.271	371.76	789.885
90.74	47.0098	45.4941	62.9199	96.7559	202.295	371.783	789.916
90.84	47.0098	45.4941	62.9277	96.7559	202.295	371.791	789.943
90.94	47.0137	45.498	62.9316	96.7598	202.307	371.807	789.971
91.04	47.0117	45.5	62.9414	96.7813	202.328	371.824	790
91.14	47.0176	45.5137	62.9473	96.7871	202.346	371.854	790.014
91.24	47.0254	45.5137	62.9551	96.7949	202.361	371.869	790.033
91.34	47.0313	45.5195	62.9609	96.8086	202.379	371.887	790.047
91.44	47.0293	45.5254	62.9668	96.8145	202.393	371.9	790.064
91.54	47.0293	45.5254	62.9668	96.8145	202.393	371.912	790.084
91.64	47.0293	45.5371	62.9902	96.8262	202.416	371.932	790.115
91.74	47.0371	45.5449	62.998	96.834	202.424	371.951	790.143
91.84	47.0371	45.5449	62.998	96.8457	202.443	371.971	790.154
91.94	47.0488	45.5566	63.0098	96.8574	202.455	371.994	790.186
92.04	47.0488	45.5566	63.0098	96.8574	202.463	372.002	790.205
92.14	47.0566	45.5645	63.0176	96.8652	202.471	372.021	790.232
92.24	47.0449	45.5645	63.0176	96.8652	202.482	372.029	790.244
92.34	47.0488	45.584	63.0293	96.8848	202.506	372.053	790.275
92.44	47.0488	45.584	63.0293	96.8848	202.514	372.072	790.295
92.54	47.0449	45.584	63.0371	96.9043	202.521	372.092	790.334
92.64	47.0566	45.5957	63.0488	96.916	202.545	372.111	790.365
92.74	47.0625	45.6094	63.0547	96.9219	202.559	372.129	790.391
92.84	47.0605	45.6152	63.0605	96.9277	202.564	372.143	790.416
92.94	47.0566	45.6152	63.0684	96.9355	202.584	372.17	790.436
93.04	47.0625	45.6211	63.0742	96.9414	202.59	372.188	790.461
93.14	47.0625	45.6211	63.0625	96.9414	202.609	372.195	790.48
93.24	47.0723	45.6309	63.0723	96.959	202.619	372.217	790.51
93.34	47.0645	45.6309	63.0723	96.959	202.631	372.229	790.529
93.44	47.0625	45.6406	63.082	96.9805	202.648	372.246	790.551
93.54	47.0625	45.6406	63.082	96.9688	202.66	372.258	790.57
93.64	47.0723	45.6387	63.0918	96.9785	202.678	372.275	790.588
93.74	47.0781	45.6445	63.0977	96.9961	202.684	372.293	790.605
93.84	47.0703	45.6484	63.1016	97	202.699	372.305	790.629
93.94	47.0801	45.6699	63.1113	97.0098	202.709	372.326	790.658
94.04	47.0781	45.6758	63.1172	97.0156	202.723	372.332	790.684
94.14	47.082	45.6797	63.1211	97.0313	202.738	372.344	790.699
94.24	47.0938	45.6992	63.1328	97.043	202.758	372.367	790.73
94.34	47.0859	45.7031	63.1367	97.0547	202.773	372.383	790.742
94.44	47.0977	45.7031	63.1367	97.0547	202.773	372.391	790.766
94.54	47.0977	45.7148	63.1602	97.0664	202.797	372.422	790.785
94.64	47.1055	45.7227	63.168	97.0742	202.805	372.441	790.813
94.74	47.1055	45.7227	63.168	97.0742	202.813	372.449	790.832
94.84	47.1094	45.7344	63.1797	97.0859	202.836	372.473	790.867
94.94	47.1172	45.7422	63.1875	97.0938	202.852	372.5	790.895
95.04	47.123	45.748	63.1934	97.0996	202.869	372.518	790.92
95.14	47.123	45.748	63.1934	97.1113	202.869	372.525	790.939
95.24	47.1328	45.7578	63.2031	97.1289	202.887	372.547	790.969
95.34	47.1309	45.7676	63.2129	97.1387	202.908	372.564	790.99
95.44	47.1426	45.7793	63.2324	97.1504	202.928	372.588	791.021
95.54	47.1504	45.7871	63.2402	97.1699	202.947	372.604	791.037
95.64	47.1484	45.793	63.2461	97.1758	202.965	372.621	791.063
95.74	47.1543	45.7988	63.252	97.1816	202.979	372.639	791.08
95.84	47.1523	45.8086	63.2617	97.1992	202.988	372.656	791.109
95.94	47.1563	45.8125	63.2656	97.2031	203.012	372.672	791.133
96.04	47.1621	45.8184	63.2715	97.209	203.018	372.686	791.158
96.14	47.1719	45.8281	63.2813	97.2188	203.039	372.707	791.168
96.24	47.1777	45.834	63.2871	97.2246	203.045	372.721	791.193
96.34	47.1875	45.8438	63.2969	97.2461	203.063	372.742	791.215
96.44	47.1797	45.8438	63.2891	97.2461	203.074	372.75	791.234
96.54	47.1895	45.8535	63.2988	97.2559	203.096	372.771	791.264
96.64	47.1953	45.8594	63.3125	97.2734	203.109	372.789	791.281
96.74	47.1992	45.8633	63.3164	97.2773	203.125	372.801	791.293
96.84	47.1973	45.873	63.3262	97.2871	203.143	372.822	791.322
96.94	47.2031	45.8789	63.332	97.293	203.16	372.836	791.34
97.04	47.209	45.8848	63.3379	97.3066	203.186	372.854	791.365
97.14	47.2168	45.8848	63.3379	97.3145	203.201	372.869	791.393
97.24	47.2227	45.8906	63.3438	97.3203	203.219	372.887	791.41
97.34	47.2266	45.8945	63.3594	97.3359	203.246	372.902	791.434
97.44	47.2266	45.8945	63.3594	97.3477	203.254	372.914	791.453
97.54	47.2363	45.9043	63.3691	97.3574	203.275	372.932	791.486
97.64	47.2383	45.9141	63.3789	97.3672	203.293	372.961	791.516
97.74	47.2383	45.9141	63.3789	97.3672	203.305	372.973	791.523
97.84	47.2441	45.9199	63.3926	97.3809	203.318	372.986	791.549
97.94	47.252	45.916	63.4004	97.3887	203.338	373.006	791.568
98.04	47.252	45.916	63.4004	97.3887	203.346	373.014	791.588
98.14	47.2637	45.9277	63.4121	97.4004	203.369	373.037	791.619
98.24	47.2559	45.9238	63.4277	97.4043	203.385	373.061	791.635
98.34	47.2598	45.9277	63.4316	97.4199	203.396	373.084	791.658
98.44	47.2715	45.9395	63.4434	97.4316	203.42	373.107	791.689
98.54	47.2773	45.9453	63.457	97.4375	203.434	373.121	791.707
98.64	47.2773	45.9531	63.4648	97.4453	203.453	373.141	791.734
98.74	47.2773	45.9414	63.4648	97.4336	203.461	373.148	791.754
98.84	47.2832	45.9473	63.4707	97.4512	203.479	373.166	791.768
98.94	47.2949	45.959	63.4941	97.4629	203.51	373.197	791.799
99.04	47.2988	45.9746	63.498	97.4668	203.514	373.213	791.814
99.14	47.291	45.9785	63.502	97.4707	203.529	373.225	791.85
99.24	47.2969	45.9844	63.5195	97.4844	203.543	373.242	791.863
99.34	47.3027	45.9902	63.5254	97.4902	203.561	373.268	791.889
99.44	47.3066	45.9824	63.5293	97.4941	203.584	373.283	791.916
99.54	47.3105	45.9863	63.5332	97.498	203.596	373.295	791.939
99.64	47.3164	45.9922	63.5391	97.5156	203.613	373.32	791.953
99.74	47.3223	45.998	63.5527	97.5215	203.619	373.346	791.979
99.84	47.3262	46.002	63.5566	97.5254	203.643	373.361	792.002
99.94	47.3359	46.0117	63.5664	97.543	203.664	373.379	792.023
100.04	47.3359	46.0039	63.5664	97.543	203.672	373.391	792.043
100.14	47.3477	46.0156	63.5781	97.5547	203.695	373.414	792.074
100.24	47.3398	46.0156	63.5898	97.5547	203.695	373.422	792.094
100.34	47.3496	46.0254	63.5996	97.5762	203.725	373.451	792.115
100.44	47.3496	46.0254	63.5996	97.5762	203.732	373.463	792.123
100.54	47.3555	46.0313	63.6133	97.582	203.75	373.477	792.152
100.64	47.3594	46.0352	63.6172	97.5859	203.766	373.492	792.164
100.74	47.3633	46.0273	63.6211	97.5898	203.777	373.516	792.188
100.84	47.3574	46.0449	63.627	97.6074	203.795	373.533	792.205
100.94	47.3633	46.0508	63.6328	97.6133	203.809	373.539	792.23
101.04	47.3672	46.0547	63.6484	97.6172	203.824	373.551	792.246
101.14	47.3711	46.0586	63.6523	97.6289	203.836	373.574	792.27
101.24	47.377	46.0645	63.6582	97.6348	203.854	373.592	792.295
101.34	47.3828	46.0586	63.6641	97.6406	203.871	373.617	792.32
101.44	47.3828	46.0586	63.6641	97.6406	203.879	373.629	792.328
101.54	47.3828	46.0703	63.6641	97.6523	203.879	373.637	792.352
101.64	47.3887	46.0762	63.6777	97.666	203.904	373.662	792.365
101.74	47.3965	46.084	63.6855	97.6738	203.912	373.682	792.393
101.84	47.3965	46.0723	63.6973	97.6855	203.924	373.701	792.412
101.94	47.3887	46.0723	63.6973	97.6855	203.932	373.709	792.424
102.04	47.3945	46.0781	63.7031	97.6914	203.949	373.738	792.449
102.14	47.4004	46.084	63.709	97.6973	203.955	373.752	792.467
102.24	47.4082	46.1035	63.7246	97.7129	203.971	373.779	792.494
102.34	47.4082	46.1035	63.7363	97.7246	203.982	373.791	792.514
102.44	47.4082	46.1035	63.7246	97.7246	203.994	373.791	792.521
102.54	47.4082	46.1035	63.7363	97.7246	204.002	373.811	792.545
102.64	47.4199	46.1152	63.748	97.7441	204.014	373.842	792.564
102.74	47.4199	46.1152	63.748	97.7441	204.025	373.854	792.584
102.84	47.4199	46.1152	63.748	97.7559	204.033	373.873	792.596
102.94	47.4121	46.1191	63.752	97.7598	204.037	373.885	792.607
103.04	47.4238	46.1387	63.7754	97.7715	204.049	373.908	792.639
103.14	47.4238	46.1387	63.7754	97.7832	204.061	373.916	792.65
103.24	47.4277	46.1426	63.7871	97.7949	204.064	373.932	792.674
103.34	47.4277	46.1543	63.7871	97.7949	204.072	373.943	792.693
103.44	47.4434	46.1582	63.791	97.8105	204.088	373.955	792.709
103.54	47.4375	46.1641	63.8086	97.8164	204.094	373.973	792.734
103.64	47.4492	46.1641	63.8086	97.8242	204.102	373.98	792.742
103.74	47.4492	46.1641	63.8164	97.8242	204.102	373.992	792.766
103.84	47.4551	46.1699	63.8223	97.8301	204.119	374.006	792.791
103.94	47.4551	46.1699	63.8223	97.8418	204.131	374.018	792.799
104.04	47.459	46.1816	63.8262	97.8535	204.143	374.041	792.814
104.14	47.459	46.1816	63.8262	97.8652	204.162	374.053	792.846
104.24	47.459	46.1816	63.8379	97.8652	204.162	374.061	792.865
104.34	47.4785	46.1934	63.8496	97.8887	204.186	374.092	792.896
104.44	47.4785	46.1934	63.8496	97.8965	204.186	374.104	792.916
104.54	47.4824	46.209	63.8613	97.9004	204.197	374.115	792.939
104.64	47.4863	46.2129	63.877	97.916	204.213	374.131	792.963
104.74	47.4824	46.209	63.873	97.9199	204.221	374.146	792.979
104.84	47.4922	46.2305	63.8828	97.9297	204.23	374.176	793
104.94	47.4922	46.2188	63.8828	97.9414	204.238	374.188	793.02
105.04	47.502	46.2285	63.8926	97.9512	204.248	374.205	793.049
105.14	47.502	46.2402	63.8926	97.959	204.26	374.225	793.068
105.24	47.5137	46.2402	63.9043	97.9707	204.26	374.236	793.08
105.34	47.5078	46.2461	63.9102	97.9766	204.273	374.262	793.105
105.44	47.5234	46.25	63.9219	97.9805	204.289	374.277	793.129
105.54	47.5234	46.25	63.9219	97.9883	204.289	374.285	793.148
105.64	47.5332	46.2598	63.9316	97.998	204.307	374.307	793.17
105.74	47.5215	46.2598	63.9434	98.0098	204.318	374.314	793.189
105.84	47.5273	46.2656	63.9492	98.0156	204.324	374.332	793.203
105.94	47.5273	46.2656	63.957	98.0156	204.332	374.34	793.234
106.04	47.5449	46.2715	63.9629	98.0332	204.35	374.357	793.26
106.14	47.541	46.2871	63.9707	98.041	204.369	374.377	793.287
106.24	47.5527	46.2871	63.9707	98.0488	204.377	374.385	793.299
106.34	47.5645	46.2988	63.9824	98.0605	204.389	374.408	793.33
106.44	47.5645	46.2988	63.9941	98.0723	204.4	374.416	793.35
106.54	47.5703	46.3047	64	98.0781	204.414	374.434	793.375
106.64	47.5703	46.3164	64	98.0859	204.426	374.441	793.395
106.74	47.5781	46.3242	64.0078	98.0938	204.434	374.461	793.414
106.84	47.5859	46.3242	64.0078	98.0938	204.441	374.469	793.434
106.94	47.5918	46.3301	64.0215	98.0996	204.459	374.486	793.459
107.04	47.5977	46.3359	64.0273	98.1055	204.473	374.512	793.484
107.14	47.6016	46.3398	64.0313	98.1211	204.488	374.527	793.5
107.24	47.6074	46.3457	64.0488	98.127	204.514	374.541	793.525
107.34	47.6074	46.3457	64.0488	98.1348	204.525	374.553	793.545
107.44	47.6113	46.3574	64.0605	98.1387	204.537	374.564	793.561
107.54	47.6113	46.3496	64.0605	98.1387	204.549	374.588	793.58
107.64	47.623	46.3613	64.0723	98.1621	204.568	374.607	793.611
107.74	47.623	46.3691	64.0723	98.1621	204.58	374.619	793.631
107.84	47.627	46.373	64.0879	98.1738	204.596	374.643	793.654
107.94	47.6309	46.377	64.0918	98.1777	204.607	374.654	793.678
108.04	47.6309	46.377	64.0918	98.1895	204.619	374.666	793.689
108.14	47.6484	46.3945	64.0977	98.1953	204.633	374.691	793.715
108.24	47.6543	46.3887	64.1152	98.2012	204.65	374.709	793.74
108.34	47.6602	46.3945	64.1211	98.207	204.664	374.723	793.766
108.44	47.6641	46.3984	64.1328	98.2227	204.68	374.738	793.789
108.54	47.668	46.4023	64.1484	98.2266	204.703	374.75	793.813
108.64	47.668	46.4023	64.1484	98.2344	204.703	374.762	793.832
108.74	47.6797	46.4141	64.1602	98.2461	204.727	374.793	793.867
108.84	47.6797	46.4258	64.168	98.2461	204.734	374.793	793.875
108.94	47.6836	46.4297	64.1719	98.25	204.738	374.816	793.898
109.04	47.6934	46.4395	64.1816	98.2598	204.76	374.838	793.928
109.14	47.6992	46.4453	64.1992	98.2773	204.773	374.852	793.945
109.24	47.7031	46.4492	64.2031	98.2891	204.789	374.867	793.969
109.34	47.7031	46.4492	64.2031	98.2891	204.789	374.875	793.988
109.44	47.7012	46.459	64.2129	98.2988	204.799	374.885	794.01
109.54	47.7109	46.4688	64.2305	98.3203	204.816	374.906	794.039
109.64	47.7168	46.4746	64.2363	98.3262	204.834	374.92	794.053
109.74	47.7168	46.4746	64.2363	98.3262	204.842	374.932	794.076
109.84	47.7285	46.4863	64.248	98.3379	204.865	374.955	794.096
109.94	47.7363	46.4941	64.2559	98.3457	204.885	374.971	794.123
110.04	47.7422	46.5	64.2617	98.3594	204.898	374.988	794.148
110.14	47.7461	46.5039	64.2656	98.3633	204.914	375	794.164
110.24	47.752	46.5098	64.2715	98.3809	204.928	375.018	794.201
110.34	47.7617	46.5195	64.293	98.3906	204.938	375.027	794.23
110.44	47.7617	46.5195	64.293	98.3906	204.949	375.035	794.25
110.54	47.7656	46.5313	64.2969	98.3945	204.953	375.051	794.273
110.64	47.7715	46.5293	64.3105	98.4004	204.967	375.057	794.299
110.74	47.7773	46.5352	64.3281	98.4063	204.984	375.082	794.316
110.84	47.7813	46.5391	64.332	98.4219	204.988	375.086	794.34
110.94	47.7852	46.543	64.3359	98.4258	205.012	375.102	794.363
111.04	47.791	46.5488	64.3418	98.4316	205.018	375.115	794.377
111.14	47.7969	46.5625	64.3477	98.4453	205.035	375.133	794.406
111.24	47.7969	46.5547	64.3594	98.4453	205.043	375.141	794.426
111.34	47.8066	46.5645	64.3691	98.4551	205.053	375.162	794.443
111.44	47.8066	46.5723	64.3691	98.4668	205.064	375.17	794.455
111.54	47.8125	46.5703	64.3828	98.4805	205.07	375.188	794.48
111.64	47.8125	46.5781	64.3828	98.4805	205.078	375.195	794.5
111.74	47.8164	46.582	64.3867	98.4844	205.094	375.199	794.516
111.84	47.8223	46.5879	64.3926	98.4902	205.1	375.217	794.541
111.94	47.8223	46.5879	64.3926	98.4902	205.107	375.229	794.561
112.04	47.8184	46.5918	64.3965	98.5059	205.111	375.24	794.564
112.14	47.8242	46.5977	64.4141	98.5117	205.117	375.246	794.59
112.24	47.832	46.5977	64.4141	98.5117	205.129	375.258	794.609
112.34	47.8281	46.5938	64.418	98.5234	205.133	375.262	794.625
112.44	47.834	46.5996	64.4316	98.541	205.15	375.275	794.65
112.54	47.8438	46.6094	64.4414	98.5508	205.168	375.297	794.68
112.64	47.8438	46.6094	64.4414	98.5508	205.18	375.305	794.699
112.74	47.8477	46.6133	64.4453	98.5625	205.184	375.32	794.715
112.84	47.8359	46.6133	64.4453	98.5625	205.191	375.32	794.734
112.94	47.8418	46.6074	64.4512	98.5684	205.209	375.346	794.748
113.04	47.8535	46.6191	64.4629	98.5918	205.221	375.369	794.779
113.14	47.8535	46.6191	64.4746	98.5918	205.229	375.369	794.799
113.24	47.8457	46.6191	64.4746	98.5918	205.24	375.377	794.83
113.34	47.8535	46.627	64.4824	98.6113	205.248	375.396	794.85
113.44	47.8418	46.627	64.4824	98.6113	205.256	375.396	794.857
113.54	47.8477	46.6328	64.4883	98.625	205.273	375.422	794.883
113.64	47.8535	46.6309	64.4941	98.6309	205.279	375.436	794.908
113.74	47.8574	46.6348	64.498	98.6348	205.295	375.451	794.924
113.84	47.8633	46.6406	64.5117	98.6406	205.309	375.469	794.949
113.94	47.8633	46.6406	64.5117	98.6523	205.309	375.477	794.969
114.04	47.8672	46.6328	64.5273	98.6563	205.324	375.48	794.984
114.14	47.8613	46.6387	64.5332	98.6699	205.338	375.506	795.01
114.24	47.8613	46.6504	64.5332	98.6699	205.35	375.506	795.029
114.34	47.8652	46.6543	64.5371	98.6855	205.361	375.521	795.053
114.44	47.8711	46.6602	64.543	98.6914	205.367	375.535	795.07
114.54	47.873	46.6582	64.5527	98.7012	205.389	375.557	795.1
114.64	47.873	46.6582	64.5527	98.7012	205.4	375.564	795.119
114.74	47.873	46.6582	64.5645	98.709	205.408	375.576	795.139
114.84	47.8809	46.6582	64.5645	98.7207	205.42	375.588	795.158
114.94	47.877	46.6621	64.5684	98.7246	205.432	375.611	795.174
115.04	47.877	46.6621	64.5762	98.7246	205.443	375.619	795.182
115.14	47.877	46.6621	64.5762	98.7246	205.443	375.631	795.201
115.24	47.8828	46.668	64.582	98.7305	205.457	375.656	795.23
115.34	47.8828	46.668	64.582	98.7305	205.469	375.656	795.25
115.44	47.8887	46.6738	64.5996	98.7441	205.475	375.674	795.264
115.54	47.8926	46.6699	64.6035	98.748	205.486	375.686	795.287
115.64	47.8984	46.6758	64.6172	98.7656	205.504	375.703	795.316
115.74	47.8984	46.6758	64.6172	98.7656	205.516	375.711	795.336
115.84	47.9082	46.6855	64.6387	98.7754	205.533	375.732	795.354
115.94	47.9141	46.6914	64.6445	98.793	205.551	375.746	795.371
116.04	47.9141	46.6914	64.6445	98.793	205.559	375.758	795.391
116.14	47.9082	46.6973	64.6504	98.7988	205.564	375.764	795.416
116.24	47.916	46.6934	64.6582	98.8145	205.584	375.791	795.436
116.34	47.916	46.6934	64.6582	98.8145	205.584	375.803	795.443
116.44	47.9141	46.6992	64.6641	98.8203	205.598	375.816	795.469
116.54	47.918	46.7031	64.6758	98.8242	205.613	375.832	795.484
116.64	47.9238	46.709	64.6934	98.8301	205.619	375.846	795.51
116.74	47.918	46.7148	64.6992	98.8477	205.633	375.863	795.535
116.84	47.9219	46.7188	64.7109	98.8516	205.648	375.887	795.559
116.94	47.9219	46.7188	64.7031	98.8516	205.648	375.887	795.57
117.04	47.9258	46.7227	64.7148	98.8555	205.664	375.91	795.594
117.14	47.9316	46.7285	64.7207	98.8613	205.678	375.928	795.607
117.24	47.9355	46.7324	64.7363	98.873	205.693	375.932	795.635
117.34	47.9414	46.7383	64.7422	98.8789	205.707	375.945	795.66
117.44	47.9414	46.7266	64.7422	98.8789	205.707	375.957	795.668
117.54	47.9395	46.7324	64.7598	98.8848	205.725	375.971	795.693
117.64	47.9492	46.7422	64.7695	98.8945	205.742	375.98	795.715
117.74	47.9492	46.7344	64.7773	98.8945	205.754	375.992	795.734
117.84	47.9473	46.7441	64.7871	98.916	205.775	376.01	795.756
117.94	47.9512	46.748	64.791	98.9199	205.787	376.025	795.779
118.04	47.9512	46.748	64.791	98.9199	205.787	376.037	795.787
118.14	47.957	46.7539	64.8086	98.9258	205.805	376.051	795.813
118.24	47.9668	46.7637	64.8184	98.9355	205.822	376.072	795.834
118.34	47.9668	46.7637	64.8262	98.9355	205.834	376.08	795.854
118.44	47.9727	46.7695	64.832	98.9492	205.84	376.098	795.879
118.54	47.9727	46.7695	64.8438	98.9492	205.848	376.105	795.898
118.64	47.9668	46.7754	64.8496	98.9668	205.854	376.123	795.916
118.74	47.9668	46.7754	64.8574	98.9668	205.865	376.131	795.936
118.84	47.9707	46.7793	64.873	98.9707	205.877	376.146	795.951
118.94	47.9863	46.7832	64.877	98.9863	205.881	376.17	795.975
119.04	47.9863	46.7832	64.8848	98.9863	205.893	376.182	795.994
119.14	47.998	46.7949	64.8965	98.998	205.916	376.201	796.014
119.24	47.998	46.7949	64.8965	99.0059	205.924	376.213	796.025
119.34	48.0078	46.8047	64.918	99.0156	205.934	376.23	796.055
119.44	48.0078	46.8125	64.918	99.0156	205.934	376.242	796.074
119.54	48.0078	46.8047	64.918	99.0273	205.953	376.242	796.086
119.64	48.0176	46.8145	64.9395	99.0371	205.963	376.26	796.115
119.74	48.0176	46.8145	64.9395	99.0371	205.975	376.271	796.123
119.84	48.0273	46.8242	64.9492	99.0547	205.984	376.293	796.145
119.94	48.0332	46.8301	64.9551	99.0605	205.99	376.307	796.158
120.04	48.0332	46.8301	64.9551	99.0605	205.998	376.318	796.182
120.14	48.0332	46.8301	64.9551	99.0723	206.01	376.338	796.201
120.24	48.041	46.8379	64.9707	99.0801	206.025	376.346	796.229
120.34	48.041	46.8379	64.9707	99.0801	206.025	376.354	796.236
120.44	48.0469	46.8438	64.9766	99.0859	206.043	376.371	796.266
120.54	48.0527	46.8496	64.9824	99.0996	206.061	376.396	796.291
120.64	48.0527	46.8496	64.9824	99.1113	206.068	376.396	796.299
120.74	48.0625	46.8594	64.9922	99.1211	206.078	376.426	796.328
120.84	48.0508	46.8594	65.0039	99.1211	206.078	376.426	796.348
120.94	48.0566	46.8652	65.0098	99.127	206.096	376.443	796.365
121.04	48.0566	46.8652	65.0098	99.1348	206.104	376.451	796.385
121.14	48.0566	46.8652	65.0176	99.1348	206.115	376.463	796.404
121.24	48.0547	46.8789	65.0234	99.1523	206.121	376.477	796.422
121.34	48.0664	46.875	65.0273	99.1563	206.145	376.492	796.445
121.44	48.0625	46.8789	65.0313	99.1602	206.16	376.508	796.457
121.54	48.0684	46.8848	65.0371	99.1777	206.174	376.521	796.486
121.64	48.0723	46.8887	65.041	99.1816	206.178	376.537	796.498
121.74	48.0781	46.8945	65.0586	99.1953	206.203	376.563	796.523
121.84	48.0859	46.8945	65.0586	99.1953	206.215	376.563	796.535
121.94	48.084	46.9004	65.0645	99.2129	206.221	376.588	796.561
122.04	48.084	46.9004	65.0645	99.2207	206.229	376.596	796.572
122.14	48.0918	46.9082	65.0723	99.2285	206.248	376.615	796.6
122.24	48.0918	46.9082	65.0801	99.2285	206.268	376.635	796.619
122.34	48.0996	46.916	65.0801	99.2285	206.279	376.646	796.627
122.44	48.1113	46.9277	65.0918	99.252	206.291	376.678	796.658
122.54	48.1113	46.9277	65.0918	99.252	206.299	376.678	796.67
122.64	48.1152	46.9316	65.0957	99.2559	206.314	376.701	796.686
122.74	48.1152	46.9316	65.0957	99.2559	206.322	376.713	796.693
122.84	48.1328	46.9375	65.1016	99.2695	206.328	376.727	796.719
122.94	48.1367	46.9414	65.1172	99.2734	206.344	376.75	796.734
123.04	48.1465	46.9512	65.127	99.2949	206.361	376.771	796.764
123.14	48.1465	46.9512	65.127	99.2949	206.373	376.779	796.783
123.24	48.1523	46.957	65.1328	99.3086	206.387	376.797	796.809
123.34	48.1582	46.9629	65.1387	99.3145	206.404	376.811	796.826
123.44	48.1582	46.9629	65.1504	99.3262	206.416	376.822	796.846
123.54	48.1582	46.9629	65.1504	99.3262	206.424	376.842	796.865
123.64	48.168	46.9727	65.1602	99.3359	206.434	376.863	796.895
123.74	48.168	46.9844	65.168	99.3477	206.445	376.871	796.906
123.84	48.1777	46.9941	65.1777	99.3652	206.463	376.893	796.936
123.94	48.1777	46.9941	65.1777	99.3652	206.475	376.9	796.943
124.04	48.1875	47.0039	65.1875	99.375	206.492	376.922	796.953
124.14	48.209	47.0137	65.1973	99.3848	206.514	376.951	796.982
124.24	48.1973	47.0254	65.1973	99.3965	206.514	376.963	796.994
124.34	48.2148	47.0195	65.2031	99.4023	206.531	376.977	797.02
124.44	48.2188	47.0234	65.2188	99.4141	206.543	376.992	797.035
124.54	48.2227	47.0273	65.2109	99.418	206.559	377.004	797.059
124.64	48.2285	47.0332	65.2285	99.4238	206.572	377.021	797.072
124.74	48.2344	47.0391	65.2344	99.4297	206.578	377.047	797.098
124.84	48.2344	47.0391	65.2344	99.4297	206.59	377.059	797.109
124.94	48.2344	47.0391	65.2344	99.4414	206.598	377.066	797.129
125.04	48.2402	47.0566	65.248	99.4473	206.615	377.084	797.154
125.14	48.2402	47.0449	65.248	99.4473	206.623	377.104	797.166
125.24	48.2441	47.0488	65.252	99.4512	206.639	377.115	797.189
125.34	48.2441	47.0488	65.2637	99.4512	206.65	377.135	797.201
125.44	48.2363	47.0527	65.2676	99.4551	206.662	377.15	797.225
125.54	48.2363	47.0527	65.2676	99.4629	206.674	377.162	797.244
125.64	48.2422	47.0586	65.2813	99.4805	206.688	377.176	797.27
125.74	48.2422	47.0703	65.2813	99.4805	206.699	377.195	797.289
125.84	48.248	47.0645	65.2871	99.4863	206.705	377.213	797.307
125.94	48.2539	47.082	65.3047	99.4922	206.719	377.227	797.332
126.04	48.2578	47.0859	65.3086	99.5078	206.734	377.242	797.355
126.14	48.2578	47.0859	65.3164	99.5078	206.742	377.262	797.363
126.24	48.2676	47.0957	65.3262	99.5254	206.764	377.283	797.393
126.34	48.2676	47.0957	65.3379	99.5254	206.764	377.291	797.416
126.44	48.2715	47.0996	65.3418	99.5293	206.779	377.314	797.439
126.54	48.2773	47.1055	65.3477	99.5352	206.793	377.32	797.465
126.64	48.2773	47.0938	65.3477	99.5469	206.793	377.332	797.484
126.74	48.2773	47.0938	65.3594	99.5547	206.805	377.352	797.496
126.84	48.2832	47.0996	65.3652	99.5605	206.818	377.377	797.521
126.94	48.2871	47.1035	65.3691	99.5645	206.834	377.393	797.533
127.04	48.293	47.1094	65.375	99.5703	206.84	377.406	797.551
127.14	48.293	47.1094	65.3828	99.582	206.848	377.418	797.57
127.24	48.2988	47.1152	65.3887	99.5879	206.865	377.443	797.596
127.34	48.3066	47.123	65.3965	99.5957	206.885	377.451	797.615
127.44	48.3066	47.123	65.4082	99.5957	206.885	377.471	797.635
127.54	48.3125	47.1289	65.4141	99.6094	206.898	377.488	797.648
127.64	48.3184	47.1348	65.4199	99.6152	206.904	377.502	797.674
127.74	48.3223	47.1387	65.4316	99.6191	206.928	377.525	797.697
127.84	48.3262	47.1426	65.4355	99.623	206.932	377.541	797.713
127.94	48.332	47.1484	65.4531	99.6406	206.949	377.555	797.738
128.04	48.3379	47.1543	65.459	99.6465	206.963	377.572	797.756
128.14	48.3379	47.1543	65.459	99.6543	206.975	377.58	797.764
128.24	48.3379	47.1543	65.459	99.666	206.982	377.604	797.775
128.34	48.3477	47.1641	65.4766	99.6758	207.004	377.621	797.805
128.44	48.3398	47.168	65.4805	99.6797	207.02	377.645	797.828
128.54	48.3457	47.1738	65.498	99.6973	207.033	377.662	797.846
128.64	48.3379	47.1621	65.498	99.6973	207.045	377.67	797.865
128.74	48.3379	47.1621	65.498	99.6973	207.053	377.682	797.873
128.84	48.3438	47.168	65.5039	99.7109	207.07	377.707	797.891
128.94	48.3359	47.1719	65.5156	99.7266	207.082	377.723	797.914
129.04	48.3359	47.1719	65.5156	99.7266	207.094	377.73	797.926
129.14	48.3457	47.1816	65.5254	99.7363	207.111	377.752	797.943
129.24	48.3457	47.1816	65.5371	99.7441	207.123	377.771	797.963
129.34	48.3379	47.1816	65.5371	99.7441	207.135	377.779	797.975
129.44	48.3496	47.1934	65.5488	99.7676	207.154	377.814	797.994
129.54	48.3496	47.1934	65.5488	99.7676	207.154	377.822	798.014
129.64	48.3496	47.1934	65.5488	99.7676	207.174	377.842	798.025
129.74	48.3535	47.209	65.5527	99.7715	207.178	377.857	798.041
129.84	48.3574	47.2129	65.5566	99.7832	207.193	377.881	798.064
129.94	48.3516	47.2188	65.5625	99.8008	207.207	377.906	798.078
130.04	48.3516	47.207	65.5742	99.8008	207.23	377.918	798.098
130.14	48.3613	47.2168	65.584	99.8184	207.24	377.947	798.119
130.24	48.3613	47.2168	65.5918	99.8184	207.248	377.955	798.131
130.34	48.3594	47.2227	65.5977	99.8359	207.266	377.973	798.145
130.44	48.3633	47.2266	65.6016	99.8398	207.277	377.984	798.168
130.54	48.3691	47.2324	65.6074	99.8457	207.295	378.002	798.186
130.64	48.3789	47.2422	65.6172	99.8672	207.313	378.023	798.215
130.74	48.3789	47.2539	65.6289	99.875	207.324	378.043	798.234
130.84	48.373	47.2598	65.6348	99.8809	207.338	378.057	798.252
130.94	48.377	47.2637	65.6387	99.8965	207.354	378.072	798.264
131.04	48.3809	47.2676	65.6504	99.9082	207.369	378.084	798.287
131.14	48.3867	47.2734	65.6563	99.9141	207.383	378.102	798.305
131.24	48.3789	47.2734	65.6563	99.9258	207.395	378.121	798.324
131.34	48.3789	47.2734	65.6563	99.9336	207.414	378.133	798.332
131.44	48.3848	47.2793	65.6621	99.9395	207.428	378.146	798.35
131.54	48.3945	47.2891	65.6836	99.9609	207.449	378.176	798.371
131.64	48.3945	47.2891	65.6836	99.9609	207.457	378.188	798.379
131.74	48.3945	47.2891	65.6836	99.9609	207.469	378.195	798.398
131.84	48.3984	47.293	65.6875	99.9766	207.484	378.211	798.422
131.94	48.3926	47.3105	65.7012	99.9902	207.498	378.225	798.439
132.04	48.3984	47.3164	65.707	99.9961	207.516	378.242	798.465
132.14	48.4023	47.3203	65.7109	100	207.527	378.258	798.488
132.24	48.4023	47.3203	65.7227	100.012	207.539	378.266	798.5
132.34	48.4141	47.3203	65.7227	100.02	207.547	378.285	798.52
132.44	48.4199	47.3262	65.7285	100.025	207.564	378.303	798.533
132.54	48.4238	47.3379	65.7324	100.041	207.568	378.326	798.549
132.64	48.4336	47.3477	65.7422	100.051	207.598	378.336	798.578
132.74	48.4336	47.3477	65.7539	100.051	207.609	378.348	798.598
132.84	48.4277	47.3535	65.7598	100.057	207.623	378.361	798.615
132.94	48.4277	47.3535	65.7676	100.064	207.623	378.381	798.623
133.04	48.4336	47.3594	65.7734	100.07	207.641	378.398	798.648
133.14	48.4336	47.3594	65.7734	100.082	207.641	378.406	798.672
133.24	48.4375	47.3633	65.7773	100.086	207.652	378.422	798.684
133.34	48.4375	47.3633	65.7773	100.086	207.652	378.441	798.695
133.44	48.4414	47.3672	65.7813	100.09	207.668	378.457	798.719
133.54	48.4473	47.3848	65.7871	100.104	207.682	378.471	798.744
133.64	48.4473	47.3848	65.7871	100.104	207.693	378.482	798.756
133.74	48.4531	47.3906	65.793	100.121	207.711	378.496	798.781
133.84	48.4414	47.3906	65.793	100.121	207.711	378.496	798.801
133.94	48.4473	47.3965	65.8105	100.127	207.725	378.514	798.826
134.04	48.459	47.3965	65.7988	100.127	207.736	378.521	798.846
134.14	48.4473	47.4043	65.8105	100.127	207.736	378.533	798.865
134.24	48.4512	47.4082	65.8027	100.143	207.748	378.545	798.889
134.34	48.4629	47.4082	65.8145	100.143	207.748	378.557	798.9
134.44	48.4629	47.4082	65.8145	100.143	207.76	378.568	798.92
134.54	48.4727	47.418	65.832	100.16	207.77	378.586	798.949
134.64	48.4727	47.418	65.8242	100.16	207.777	378.598	798.961
134.74	48.4766	47.4219	65.8281	100.164	207.793	378.609	798.984
134.84	48.4824	47.4277	65.834	100.17	207.799	378.627	799.01
134.94	48.4824	47.4277	65.834	100.17	207.799	378.646	799.018
135.04	48.4824	47.4277	65.834	100.182	207.799	378.658	799.041
135.14	48.4863	47.4434	65.8457	100.186	207.822	378.67	799.053
135.24	48.4922	47.4492	65.8516	100.199	207.828	378.676	799.078
135.34	48.4922	47.4492	65.8516	100.199	207.84	378.688	799.09
135.44	48.4922	47.4492	65.8633	100.199	207.84	378.695	799.117
135.54	48.498	47.4551	65.8691	100.205	207.854	378.713	799.135
135.64	48.4922	47.4492	65.8633	100.199	207.848	378.707	799.148
135.74	48.502	47.459	65.873	100.221	207.869	378.736	799.178
135.84	48.4902	47.459	65.873	100.221	207.869	378.736	799.189
135.94	48.4961	47.4531	65.8867	100.227	207.883	378.762	799.215
136.04	48.4961	47.4648	65.8867	100.227	207.883	378.762	799.223
136.14	48.4883	47.4648	65.8984	100.234	207.895	378.781	799.234
136.24	48.5	47.4688	65.9023	100.238	207.898	378.797	799.258
136.34	48.5	47.4688	65.9023	100.238	207.906	378.816	799.277
136.44	48.498	47.4746	65.9082	100.244	207.912	378.83	799.295
136.54	48.5039	47.4805	65.9141	100.262	207.918	378.848	799.32
136.64	48.5098	47.4863	65.9277	100.268	207.936	378.861	799.338
136.74	48.5098	47.4863	65.9277	100.268	207.947	378.873	799.346
136.84	48.5176	47.4941	65.9355	100.275	207.955	378.893	799.373
136.94	48.5176	47.4941	65.9473	100.283	207.955	378.9	799.385
137.04	48.5234	47.5078	65.9531	100.281	207.969	378.906	799.398
137.14	48.5234	47.5078	65.9531	100.289	207.969	378.926	799.418
137.24	48.5234	47.5078	65.9531	100.289	207.969	378.938	799.43
137.34	48.5332	47.5176	65.9746	100.311	207.99	378.955	799.459
137.44	48.5215	47.5176	65.9746	100.311	207.998	378.967	799.471
137.54	48.5313	47.5273	65.9844	100.32	208.008	378.988	799.488
137.64	48.5313	47.5273	65.9922	100.32	208.02	378.996	799.508
137.74	48.5313	47.5273	65.9922	100.32	208.02	378.996	799.52
137.84	48.541	47.5371	66.002	100.342	208.037	379.018	799.549
137.94	48.541	47.5293	66.002	100.35	208.049	379.025	799.561
138.04	48.543	47.5391	66.0234	100.359	208.059	379.047	799.578
138.14	48.543	47.5391	66.0234	100.359	208.066	379.055	799.59
138.24	48.5527	47.5488	66.041	100.369	208.088	379.076	799.619
138.34	48.5586	47.5547	66.0469	100.375	208.105	379.09	799.645
138.44	48.5469	47.5547	66.0469	100.387	208.113	379.102	799.645
138.54	48.5469	47.5547	66.0469	100.387	208.113	379.121	799.664
138.64	48.5527	47.5605	66.0527	100.393	208.131	379.127	799.689
138.74	48.5586	47.5664	66.0703	100.406	208.145	379.152	799.707
138.84	48.5625	47.5703	66.0742	100.41	208.16	379.156	799.719
138.94	48.5664	47.5742	66.0859	100.426	208.164	379.172	799.742
139.04	48.5586	47.5742	66.0859	100.434	208.172	379.18	799.754
139.14	48.5645	47.5801	66.1035	100.439	208.189	379.197	799.779
139.24	48.5566	47.584	66.1074	100.455	208.193	379.201	799.795
139.34	48.5566	47.584	66.1074	100.467	208.213	379.209	799.814
139.44	48.5547	47.5898	66.1133	100.473	208.219	379.227	799.828
139.54	48.5605	47.5957	66.127	100.486	208.244	379.252	799.846
139.64	48.5645	47.5996	66.1426	100.49	208.26	379.256	799.869
139.74	48.5566	47.6035	66.1465	100.494	208.271	379.279	799.885
[truncated: 2,701 more rows]

## Sheet: Fig. 1B_p8
X	p8 0.46_Y	p8 1.37_Y	p8 4.1_Y	p8 12.3_Y	p8 37_Y	p8 111.1_Y	p8 333.3_Y
-59.86	-3.09863	-2.07715	-2.52442	-1.44629	-1.56738	0.260741	2.60254
-59.76	-3.08496	-2.06543	-2.51074	-1.43262	-1.57324	0.264648	2.59473
-59.66	-3.07422	-2.07422	-2.50977	-1.44336	-1.58398	0.265625	2.58398
-59.56	-3.07617	-2.06445	-2.5	-1.44336	-1.58398	0.265625	2.56445
-59.46	-3.05957	-2.05762	-2.50293	-1.43652	-1.57715	0.270508	2.57129
-59.36	-3.05078	-2.04883	-2.50586	-1.43945	-1.57813	0.25	2.57031
-59.26	-3.04492	-2.03516	-2.49023	-1.42383	-1.57422	0.246094	2.55664
-59.16	-3.0293	-2.0293	-2.48438	-1.41797	-1.57813	0.240234	2.55078
-59.06	-3.02442	-2.01465	-2.46973	-1.41309	-1.57324	0.245116	2.53613
-58.96	-3.01953	-2.00781	-2.45313	-1.41797	-1.56641	0.242188	2.52344
-58.86	-3.01074	-2.00879	-2.45605	-1.40918	-1.56934	0.239258	2.49121
-58.76	-3.00391	-1.99414	-2.42969	-1.40234	-1.55273	0.246094	2.48438
-58.66	-2.98926	-1.97949	-2.4248	-1.39746	-1.54785	0.250977	2.46191
-58.56	-2.98438	-1.97461	-2.42969	-1.39258	-1.54297	0.24414	2.43555
-58.46	-2.96582	-1.96387	-2.4209	-1.37402	-1.53418	0.254883	2.40723
-58.36	-2.9502	-1.95996	-2.39551	-1.3584	-1.51856	0.250976	2.3916
-58.26	-2.93945	-1.93945	-2.375	-1.34766	-1.49805	0.240234	2.37109
-58.16	-2.92969	-1.91992	-2.36523	-1.33789	-1.47852	0.230469	2.36133
-58.06	-2.93652	-1.91504	-2.37012	-1.32324	-1.47363	0.223632	2.33496
-57.96	-2.94922	-1.91797	-2.375	-1.33789	-1.47852	0.201172	2.30078
-57.86	-2.93945	-1.91992	-2.375	-1.34766	-1.47852	0.201171	2.29883
-57.76	-2.94531	-1.91406	-2.37891	-1.34375	-1.48242	0.185547	2.30469
-57.66	-2.94043	-1.89941	-2.36621	-1.33887	-1.47949	0.19043	2.31934
-57.56	-2.94434	-1.89356	-2.37012	-1.35254	-1.47363	0.194335	2.29394
-57.46	-2.94043	-1.89941	-2.35449	-1.34863	-1.47754	0.200195	2.29199
-57.36	-2.94043	-1.90918	-2.36426	-1.34863	-1.47949	0.19043	2.28027
-57.26	-2.94043	-1.91895	-2.35645	-1.34863	-1.48926	0.19043	2.28027
-57.16	-2.91797	-1.9082	-2.33398	-1.33594	-1.47656	0.191406	2.29297
-57.06	-2.91406	-1.9043	-2.33008	-1.33398	-1.47266	0.185547	2.30469
-56.96	-2.90527	-1.91309	-2.3291	-1.33301	-1.47363	0.186523	2.30566
-56.86	-2.89551	-1.90527	-2.30957	-1.33301	-1.46387	0.194335	2.31543
-56.76	-2.87012	-1.89941	-2.30371	-1.31738	-1.45801	0.19043	2.32129
-56.66	-2.87109	-1.91016	-2.30664	-1.30859	-1.44922	0.189453	2.30859
-56.56	-2.85449	-1.90332	-2.29004	-1.29395	-1.44238	0.18457	2.30371
-56.46	-2.84863	-1.88965	-2.29395	-1.28809	-1.43848	0.19043	2.30176
-56.36	-2.8252	-1.87402	-2.26856	-1.27246	-1.41309	0.196288	2.30566
-56.26	-2.82617	-1.875	-2.25977	-1.2832	-1.41406	0.205078	2.29297
-56.16	-2.81543	-1.87402	-2.25098	-1.27246	-1.41309	0.204102	2.28613
-56.06	-2.79981	-1.86817	-2.23535	-1.26856	-1.40918	0.20996	2.29199
-55.96	-2.79492	-1.86523	-2.23047	-1.25391	-1.4043	0.214844	2.28516
-55.86	-2.77832	-1.8584	-2.21387	-1.24707	-1.39746	0.211913	2.29199
-55.76	-2.76465	-1.85449	-2.20996	-1.24316	-1.39355	0.213867	2.2959
-55.66	-2.76074	-1.84863	-2.19434	-1.22754	-1.38965	0.219727	2.27832
-55.56	-2.75	-1.84961	-2.18555	-1.22852	-1.38867	0.220703	2.27148
-55.46	-2.75	-1.85938	-2.18555	-1.22852	-1.38867	0.220703	2.2793
-55.36	-2.73926	-1.8584	-2.17481	-1.22754	-1.3877	0.219726	2.27246
-55.26	-2.71387	-1.84473	-2.15918	-1.21191	-1.37207	0.235352	2.27637
-55.16	-2.69922	-1.83984	-2.1543	-1.20898	-1.36914	0.240234	2.26953
-55.06	-2.68652	-1.8252	-2.12988	-1.21387	-1.37402	0.245116	2.25488
-54.96	-2.6709	-1.81934	-2.12598	-1.20801	-1.36816	0.249023	2.24902
-54.86	-2.65625	-1.81445	-2.12109	-1.20313	-1.36524	0.253905	2.24609
-54.76	-2.65039	-1.82031	-2.11523	-1.20898	-1.36914	0.240234	2.23047
-54.66	-2.63477	-1.80469	-2.09961	-1.20313	-1.36328	0.246094	2.2168
-54.56	-2.62402	-1.80371	-2.09863	-1.19238	-1.35254	0.256835	2.20605
-54.46	-2.61914	-1.80859	-2.09375	-1.19727	-1.35742	0.240234	2.18945
-54.36	-2.59961	-1.79883	-2.08594	-1.17774	-1.33984	0.249999	2.19141
-54.26	-2.58496	-1.79395	-2.06934	-1.17285	-1.33301	0.256836	2.18652
-54.16	-2.58496	-1.81348	-2.0791	-1.17285	-1.33301	0.256836	2.16504
-54.06	-2.56934	-1.79785	-2.06348	-1.16699	-1.32715	0.260742	2.1709
-53.96	-2.56543	-1.79395	-2.06934	-1.16309	-1.32324	0.254883	2.14551
-53.86	-2.55957	-1.77832	-2.05566	-1.14746	-1.29785	0.260742	2.15137
-53.76	-2.5498	-1.77051	-2.05566	-1.14941	-1.29785	0.260742	2.13965
-53.66	-2.53906	-1.75977	-2.05469	-1.13867	-1.28906	0.259766	2.12891
-53.56	-2.54102	-1.75977	-2.05469	-1.14844	-1.28906	0.269531	2.12109
-53.46	-2.53516	-1.75391	-2.04883	-1.14258	-1.2832	0.275391	2.11523
-53.36	-2.52441	-1.75293	-2.04004	-1.1416	-1.28223	0.276367	2.10449
-53.26	-2.51465	-1.7334	-2.02051	-1.12402	-1.2627	0.286133	2.10645
-53.16	-2.50391	-1.72461	-2.00977	-1.13281	-1.25391	0.285156	2.10742
-53.06	-2.51074	-1.72949	-2.01465	-1.12793	-1.25879	0.280273	2.09082
-52.96	-2.50586	-1.73438	-2.01953	-1.13281	-1.25391	0.275391	2.07422
-52.86	-2.50391	-1.72266	-2.00781	-1.13281	-1.26172	0.277343	2.06836
-52.76	-2.49414	-1.72266	-2.00977	-1.13281	-1.25195	0.275391	2.05664
-52.66	-2.48926	-1.72949	-2.01465	-1.1377	-1.24902	0.270508	2.04004
-52.56	-2.48438	-1.72461	-2.01953	-1.14258	-1.25391	0.255859	2.03516
-52.46	-2.48633	-1.73438	-2.00977	-1.14453	-1.25391	0.253906	2.02344
-52.36	-2.49121	-1.72949	-2.0166	-1.13965	-1.24902	0.258789	2.01855
-52.26	-2.47363	-1.71191	-1.99902	-1.13184	-1.23145	0.266602	2.02637
-52.16	-2.46484	-1.71484	-1.99023	-1.13281	-1.23242	0.265625	2.01367
-52.06	-2.45898	-1.69922	-1.98438	-1.11719	-1.21875	0.261718	2.01953
-51.96	-2.44922	-1.67969	-1.96484	-1.10742	-1.20898	0.269531	2.02148
-51.86	-2.44629	-1.67481	-1.96973	-1.11426	-1.2041	0.264648	2.0166
-51.76	-2.44531	-1.67383	-1.95898	-1.11328	-1.19336	0.265625	2.01367
-51.66	-2.43359	-1.67188	-1.95898	-1.10156	-1.19141	0.277344	2.01563
-51.56	-2.43848	-1.66895	-1.96387	-1.09668	-1.19824	0.270507	2.01074
-51.46	-2.4248	-1.66504	-1.95996	-1.09277	-1.18457	0.274414	2.00684
-51.36	-2.42969	-1.66797	-1.95313	-1.09766	-1.1875	0.271484	1.99219
-51.26	-2.41602	-1.66406	-1.95117	-1.08398	-1.18359	0.265625	1.99609
-51.16	-2.40039	-1.64844	-1.94531	-1.06836	-1.16797	0.279297	1.99023
-51.06	-2.39453	-1.64453	-1.92969	-1.0625	-1.16406	0.294921	1.99609
-50.96	-2.39453	-1.63477	-1.91992	-1.0625	-1.16406	0.285156	1.99609
-50.86	-2.38965	-1.63965	-1.92481	-1.06934	-1.15918	0.280273	1.97949
-50.76	-2.38184	-1.63965	-1.91504	-1.06934	-1.15918	0.280273	1.96777
-50.66	-2.37109	-1.62891	-1.90625	-1.06836	-1.14844	0.279297	1.96094
-50.56	-2.37598	-1.62598	-1.91113	-1.08301	-1.14356	0.274414	1.95605
-50.46	-2.375	-1.625	-1.90039	-1.07422	-1.14453	0.275391	1.95703
-50.36	-2.37793	-1.62793	-1.90332	-1.07715	-1.15723	0.27246	1.94238
-50.26	-2.36426	-1.61426	-1.88965	-1.08301	-1.15332	0.28418	1.94629
-50.16	-2.35645	-1.61426	-1.88965	-1.08301	-1.15332	0.28418	1.94629
-50.06	-2.3457	-1.61523	-1.88086	-1.08398	-1.1543	0.285156	1.94336
-49.96	-2.3457	-1.61523	-1.88086	-1.07422	-1.14453	0.285156	1.93555
-49.86	-2.33398	-1.61328	-1.86914	-1.07227	-1.14258	0.285156	1.9375
-49.76	-2.31445	-1.59375	-1.85938	-1.0625	-1.13281	0.294922	1.95508
-49.66	-2.30957	-1.58887	-1.85449	-1.06934	-1.13965	0.290039	1.9502
-49.56	-2.29297	-1.57227	-1.84961	-1.0625	-1.12305	0.296874	1.94531
-49.46	-2.29102	-1.57031	-1.83594	-1.05859	-1.11914	0.300781	1.94141
-49.36	-2.2959	-1.5752	-1.83106	-1.06348	-1.12402	0.293945	1.93652
-49.26	-2.28516	-1.57422	-1.82031	-1.0625	-1.12305	0.294922	1.92578
-49.16	-2.27832	-1.56738	-1.81348	-1.06738	-1.12793	0.291992	1.91113
-49.06	-2.2832	-1.5625	-1.81836	-1.07227	-1.13281	0.287109	1.90625
-48.96	-2.27539	-1.56445	-1.80859	-1.08203	-1.12305	0.285156	1.90625
-48.86	-2.2666	-1.56543	-1.80176	-1.08496	-1.12402	0.293945	1.89355
-48.76	-2.25098	-1.55957	-1.7959	-1.0791	-1.11816	0.299805	1.8916
-48.66	-2.24902	-1.55762	-1.79395	-1.07715	-1.11816	0.301758	1.88184
-48.56	-2.24414	-1.55273	-1.79883	-1.08203	-1.11328	0.294921	1.87695
-48.46	-2.23926	-1.55957	-1.79395	-1.08887	-1.11816	0.280273	1.86035
-48.36	-2.22363	-1.54395	-1.77832	-1.08301	-1.11231	0.286132	1.86621
-48.26	-2.22559	-1.54395	-1.78027	-1.08301	-1.10254	0.276367	1.86621
-48.16	-2.20508	-1.5332	-1.76953	-1.07227	-1.09375	0.285156	1.87695
-48.06	-2.2002	-1.54004	-1.76465	-1.07715	-1.09863	0.280273	1.86035
-47.96	-2.19434	-1.52441	-1.75879	-1.07324	-1.08301	0.286133	1.86621
-47.86	-2.17969	-1.51953	-1.75586	-1.05859	-1.07813	0.279296	1.87109
-47.76	-2.16406	-1.51367	-1.74023	-1.05273	-1.07227	0.285156	1.86523
-47.66	-2.14453	-1.49414	-1.7207	-1.05273	-1.06445	0.294922	1.86328
-47.56	-2.12988	-1.48926	-1.71387	-1.04785	-1.05762	0.301757	1.8623
-47.46	-2.13477	-1.48438	-1.70898	-1.05273	-1.0625	0.294922	1.8457
-47.36	-2.12891	-1.47852	-1.70313	-1.04688	-1.06836	0.300781	1.85156
-47.26	-2.12012	-1.45996	-1.69629	-1.04785	-1.06934	0.299805	1.83887
-47.16	-2.10449	-1.4541	-1.68066	-1.04395	-1.07324	0.295898	1.84473
-47.06	-2.10449	-1.44238	-1.67871	-1.03223	-1.07129	0.286132	1.82715
-46.96	-2.10938	-1.44727	-1.67383	-1.04688	-1.07813	0.28125	1.82227
-46.86	-2.10059	-1.44043	-1.67481	-1.04785	-1.06934	0.280273	1.80957
-46.76	-2.09961	-1.42969	-1.67383	-1.03711	-1.06836	0.28125	1.79102
-46.66	-2.08887	-1.42871	-1.66504	-1.03809	-1.05762	0.270508	1.79199
-46.56	-2.08984	-1.42969	-1.66602	-1.03906	-1.05859	0.269531	1.79102
-46.46	-2.08105	-1.41895	-1.66504	-1.03809	-1.04785	0.270508	1.78027
-46.36	-2.06445	-1.40234	-1.64844	-1.03125	-1.0332	0.287109	1.78711
-46.26	-2.05566	-1.40527	-1.64941	-1.02441	-1.02441	0.28418	1.77441
-46.16	-2.05469	-1.4043	-1.64063	-1.02344	-1.01367	0.285156	1.77539
-46.06	-2.03906	-1.38867	-1.63477	-1.01758	-1.00781	0.291015	1.76172
-45.96	-2.02832	-1.3877	-1.62402	-1.00684	-1.00684	0.291992	1.77051
-45.86	-2.01465	-1.37402	-1.62012	-1.00293	-0.993165	0.293945	1.75488
-45.76	-2.00586	-1.375	-1.60938	-0.994141	-0.984375	0.294922	1.75586
-45.66	-2.00391	-1.36328	-1.60938	-0.982422	-0.982422	0.287109	1.75781
-45.56	-1.99023	-1.35938	-1.5957	-0.96875	-0.978516	0.291015	1.75
-45.46	-2	-1.35938	-1.5957	-0.978516	-0.988281	0.289063	1.72852
-45.36	-1.99902	-1.34863	-1.58496	-0.97754	-0.97754	0.290039	1.72949
-45.26	-1.99609	-1.34375	-1.58984	-0.972656	-0.984375	0.285156	1.7168
-45.16	-1.98633	-1.3457	-1.58984	-0.962891	-0.974609	0.294922	1.72461
-45.06	-1.97559	-1.33496	-1.5791	-0.954102	-0.963868	0.305664	1.72559
-44.96	-1.96973	-1.3291	-1.58496	-0.958008	-0.967773	0.299805	1.72168
-44.86	-1.95898	-1.31836	-1.58398	-0.957032	-0.966797	0.300781	1.72266
-44.76	-1.96387	-1.32324	-1.5791	-0.952148	-0.961914	0.295898	1.70605
-44.66	-1.95313	-1.3125	-1.56836	-0.951172	-0.962891	0.296875	1.70703
-44.56	-1.94434	-1.30371	-1.55957	-0.954102	-0.954102	0.305664	1.70605
-44.46	-1.93555	-1.29492	-1.54883	-0.943359	-0.953125	0.304688	1.69531
-44.36	-1.91992	-1.28906	-1.54492	-0.9375	-0.947266	0.310546	1.70117
-44.26	-1.92383	-1.29297	-1.53906	-0.941406	-0.941406	0.306641	1.69727
-44.16	-1.91895	-1.28809	-1.54395	-0.948242	-0.938477	0.291992	1.68066
-44.06	-1.9082	-1.28711	-1.5332	-0.9375	-0.927735	0.300781	1.66992
-43.96	-1.91309	-1.28418	-1.52832	-0.942383	-0.932617	0.286133	1.65723
-43.86	-1.91016	-1.28906	-1.53516	-0.9375	-0.9375	0.28125	1.65234
-43.76	-1.91113	-1.28027	-1.52637	-0.938477	-0.928711	0.290039	1.65137
-43.66	-1.90039	-1.26953	-1.51563	-0.9375	-0.929688	0.289063	1.64063
-43.56	-1.89551	-1.27441	-1.51074	-0.922852	-0.91504	0.284179	1.62402
-43.46	-1.89453	-1.26367	-1.50977	-0.923828	-0.914063	0.294922	1.625
-43.36	-1.88281	-1.25195	-1.49805	-0.91211	-0.902344	0.296875	1.61523
-43.26	-1.87988	-1.24902	-1.49316	-0.916992	-0.907227	0.291992	1.60254
-43.16	-1.87109	-1.24023	-1.48438	-0.917969	-0.908203	0.289063	1.58984
-43.06	-1.85938	-1.22852	-1.48438	-0.90625	-0.896485	0.291015	1.5918
-42.96	-1.86035	-1.21973	-1.47559	-0.899414	-0.889648	0.290039	1.5791
-42.86	-1.85547	-1.21484	-1.48047	-0.904297	-0.894532	0.27539	1.57422
-42.76	-1.84473	-1.21387	-1.46973	-0.893555	-0.883789	0.274414	1.5752
-42.66	-1.84863	-1.20801	-1.46387	-0.887695	-0.887695	0.270508	1.55957
-42.56	-1.83496	-1.19434	-1.44824	-0.881836	-0.881836	0.276367	1.56543
-42.46	-1.8252	-1.18457	-1.44043	-0.883789	-0.883789	0.276367	1.55762
-42.36	-1.81445	-1.17383	-1.42969	-0.873047	-0.873047	0.27539	1.54687
-42.26	-1.81934	-1.16895	-1.4248	-0.87793	-0.87793	0.270508	1.53027
-42.16	-1.80469	-1.16406	-1.41016	-0.873047	-0.863281	0.265625	1.52344
-42.06	-1.79395	-1.15332	-1.39941	-0.862305	-0.862305	0.276367	1.52441
-41.96	-1.79492	-1.14258	-1.38867	-0.861328	-0.863281	0.275391	1.52539
-41.86	-1.79004	-1.13965	-1.39356	-0.868165	-0.858399	0.270507	1.51269
-41.76	-1.78906	-1.13867	-1.38477	-0.867188	-0.847656	0.271484	1.50977
-41.66	-1.79395	-1.13379	-1.37012	-0.862305	-0.842773	0.266602	1.49707
-41.56	-1.78418	-1.13379	-1.37012	-0.862305	-0.833008	0.264648	1.49707
-41.46	-1.7793	-1.12891	-1.35547	-0.857422	-0.837891	0.259766	1.48047
-41.36	-1.78516	-1.12305	-1.34961	-0.853516	-0.832032	0.265625	1.47656
-41.26	-1.76953	-1.10742	-1.34375	-0.847656	-0.828125	0.271484	1.49023
-41.16	-1.76465	-1.11426	-1.33887	-0.852539	-0.823242	0.266602	1.47754
-41.06	-1.76953	-1.10938	-1.33398	-0.857422	-0.828125	0.259765	1.46875
-40.96	-1.75977	-1.10938	-1.32422	-0.847656	-0.828125	0.269531	1.46094
-40.86	-1.75488	-1.10449	-1.32129	-0.854493	-0.823243	0.264648	1.46387
-40.76	-1.74902	-1.1084	-1.31543	-0.848633	-0.829102	0.260742	1.45996
-40.66	-1.74023	-1.09961	-1.30469	-0.847656	-0.818359	0.261719	1.44922
-40.56	-1.72949	-1.09863	-1.29395	-0.836915	-0.817383	0.260742	1.45019
-40.46	-1.72949	-1.08887	-1.29395	-0.827148	-0.817383	0.270508	1.4502
-40.36	-1.72461	-1.08398	-1.28906	-0.822266	-0.824219	0.265625	1.44531
-40.26	-1.71875	-1.06836	-1.28516	-0.818359	-0.808594	0.271484	1.45117
-40.16	-1.70898	-1.05859	-1.27539	-0.808594	-0.808594	0.269531	1.45117
-40.06	-1.7002	-1.05957	-1.26465	-0.807618	-0.807618	0.270507	1.45215
-39.96	-1.69043	-1.0498	-1.26465	-0.797852	-0.807617	0.270508	1.44043
-39.86	-1.69043	-1.04981	-1.26465	-0.797852	-0.819336	0.260742	1.43066
-39.76	-1.6748	-1.04395	-1.25879	-0.803711	-0.813477	0.264648	1.43652
-39.66	-1.67969	-1.03906	-1.25586	-0.798828	-0.818359	0.259766	1.41992
-39.56	-1.6543	-1.0332	-1.24023	-0.783204	-0.8125	0.265625	1.42578
-39.46	-1.6582	-1.02734	-1.23438	-0.787109	-0.818359	0.271484	1.42188
-39.36	-1.65527	-1.03418	-1.23926	-0.782227	-0.823243	0.266601	1.40527
-39.26	-1.65039	-1.03906	-1.23438	-0.787109	-0.828125	0.271484	1.40039
-39.16	-1.64063	-1.03906	-1.23438	-0.779297	-0.828125	0.269531	1.38867
-39.06	-1.64551	-1.04395	-1.22949	-0.78418	-0.834961	0.264648	1.38379
-38.96	-1.63574	-1.0459	-1.22168	-0.78418	-0.834961	0.264648	1.36426
-38.86	-1.62402	-1.04395	-1.21973	-0.782227	-0.833008	0.266601	1.36621
-38.76	-1.63281	-1.05273	-1.20898	-0.791016	-0.841797	0.255859	1.3457
-38.66	-1.61523	-1.0332	-1.18945	-0.773438	-0.832031	0.265625	1.34766
-38.56	-1.62012	-1.04004	-1.18457	-0.778321	-0.838868	0.270507	1.35059
-38.46	-1.60938	-1.01953	-1.18359	-0.767578	-0.847656	0.261719	1.33203
-38.36	-1.60449	-1.02441	-1.17871	-0.772461	-0.85254	0.254882	1.32715
-38.26	-1.5957	-1.02539	-1.17188	-0.773438	-0.855469	0.253906	1.31445
-38.16	-1.58789	-1.01758	-1.16406	-0.767578	-0.857422	0.251953	1.3125
-38.06	-1.5791	-1.01856	-1.15527	-0.768555	-0.858399	0.250976	1.2998
-37.96	-1.56543	-1.00293	-1.14941	-0.762695	-0.852539	0.254883	1.30566
-37.86	-1.55469	-1.00391	-1.13867	-0.761719	-0.853516	0.255859	1.30664
-37.76	-1.54492	-1.00391	-1.12891	-0.751953	-0.853516	0.255859	1.30664
-37.66	-1.54004	-0.999023	-1.13574	-0.758789	-0.858398	0.241211	1.29004
-37.56	-1.53906	-0.988282	-1.125	-0.757813	-0.857422	0.240234	1.27148
-37.46	-1.53418	-0.983398	-1.12012	-0.75293	-0.852539	0.245117	1.2666
-37.36	-1.52344	-0.984375	-1.11914	-0.761719	-0.853516	0.246093	1.25586
-37.26	-1.52539	-0.984375	-1.11914	-0.751953	-0.84375	0.246094	1.25586
-37.16	-1.50977	-0.978516	-1.11328	-0.748047	-0.837891	0.261719	1.25
-37.06	-1.50488	-0.973633	-1.11035	-0.743165	-0.833008	0.254882	1.24512
-36.96	-1.50879	-0.967773	-1.10449	-0.74707	-0.827148	0.250977	1.22168
-36.86	-1.49902	-0.969727	-1.10449	-0.747071	-0.827149	0.250976	1.22168
-36.76	-1.49414	-0.964844	-1.10938	-0.742188	-0.824219	0.255859	1.2168
-36.66	-1.4834	-0.963867	-1.09863	-0.743164	-0.823242	0.256836	1.20605
-36.56	-1.49023	-0.96875	-1.09375	-0.748047	-0.828125	0.25	1.20117
-36.46	-1.48047	-0.958984	-1.08594	-0.748047	-0.828125	0.25	1.18945
-36.36	-1.47461	-0.962891	-1.08008	-0.751954	-0.822266	0.246093	1.18555
-36.26	-1.46387	-0.963867	-1.0791	-0.75293	-0.813477	0.24707	1.18652
-36.16	-1.45996	-0.950195	-1.05566	-0.739258	-0.799805	0.258789	1.19043
-36.06	-1.4541	-0.944336	-1.05957	-0.743165	-0.803711	0.254882	1.1748
-35.96	-1.44043	-0.938477	-1.04395	-0.737305	-0.788086	0.260742	1.18066
-35.86	-1.42969	-0.927735	-1.04492	-0.726563	-0.78711	0.251953	1.18164
-35.76	-1.42969	-0.929688	-1.03516	-0.728516	-0.777344	0.259766	1.16992
-35.66	-1.43359	-0.923828	-1.03906	-0.732422	-0.771484	0.255859	1.1582
-35.56	-1.42871	-0.928711	-1.03418	-0.72754	-0.768555	0.250976	1.14941
-35.46	-1.41895	-0.918945	-1.03418	-0.727539	-0.768555	0.250977	1.1416
-35.36	-1.41992	-0.908204	-1.02344	-0.716797	-0.757813	0.251953	1.14258
-35.26	-1.41113	-0.899414	-1.01465	-0.719727	-0.749023	0.249023	1.12988
-35.16	-1.40137	-0.901367	-1.0166	-0.709961	-0.749023	0.249023	1.12988
-35.06	-1.39551	-0.895508	-1.01074	-0.704102	-0.743165	0.245117	1.11426
-34.96	-1.38867	-0.898438	-1.00391	-0.697266	-0.738281	0.242188	1.11133
-34.86	-1.38965	-0.899415	-1.00488	-0.698243	-0.739258	0.239257	1.09082
-34.76	-1.37891	-0.888672	-1.00391	-0.697266	-0.738281	0.240234	1.09961
-34.66	-1.36523	-0.882813	-0.990234	-0.683594	-0.722656	0.246094	1.09766
-34.56	-1.37012	-0.889649	-0.995118	-0.688477	-0.72754	0.24121	1.08887
-34.46	-1.36523	-0.894531	-0.990234	-0.693359	-0.734375	0.234375	1.07617
-34.36	-1.36328	-0.892579	-0.988282	-0.691407	-0.732422	0.246093	1.06641
-34.26	-1.34863	-0.897461	-0.993164	-0.686523	-0.737305	0.241211	1.06152
-34.16	-1.34863	-0.899414	-0.985352	-0.688477	-0.727539	0.241211	1.06152
-34.06	-1.33594	-0.894532	-0.980469	-0.683594	-0.722657	0.246093	1.06641
-33.96	-1.33594	-0.884766	-0.980469	-0.673828	-0.724609	0.244141	1.05469
-33.86	-1.3252	-0.88379	-0.979493	-0.672852	-0.713868	0.245117	1.04394
-33.76	-1.32422	-0.884766	-0.96875	-0.671875	-0.712891	0.246094	1.04492
-33.66	-1.31836	-0.888672	-0.962891	-0.667969	-0.716797	0.242188	1.0332
-33.56	-1.30469	-0.884766	-0.960938	-0.664063	-0.714844	0.24414	1.04492
-33.46	-1.2959	-0.874023	-0.950195	-0.663086	-0.713867	0.245117	1.02637
-33.36	-1.28516	-0.863282	-0.949219	-0.652344	-0.703125	0.246093	1.02734
-33.26	-1.28027	-0.868164	-0.944336	-0.657227	-0.708008	0.229492	1.01074
-33.16	-1.27539	-0.875	-0.939453	-0.654297	-0.703125	0.224609	1.00586
-33.06	-1.26465	-0.874024	-0.94043	-0.653321	-0.692383	0.235351	0.995117
-32.96	-1.26465	-0.874023	-0.94043	-0.663086	-0.694336	0.225586	0.985352
-32.86	-1.25488	-0.874024	-0.94043	-0.663086	-0.694336	0.225585	0.985351
-32.76	-1.23828	-0.869141	-0.933594	-0.65625	-0.6875	0.230469	0.980469
-32.66	-1.2334	-0.874023	-0.928711	-0.65332	-0.692383	0.225586	0.975586
-32.56	-1.22656	-0.865235	-0.931641	-0.654297	-0.683594	0.214843	0.96289
-32.46	-1.21582	-0.874023	-0.920898	-0.65332	-0.68457	0.225586	0.963867
-32.36	-1.20508	-0.863282	-0.919922	-0.652344	-0.683594	0.214843	0.964843
-32.26	-1.20898	-0.869141	-0.914063	-0.658203	-0.677734	0.210938	0.953125
-32.16	-1.2002	-0.870117	-0.915039	-0.649414	-0.678711	0.209961	0.94043
-32.06	-1.19922	-0.869141	-0.904297	-0.648438	-0.677735	0.210937	0.929687
-31.96	-1.19629	-0.864258	-0.911133	-0.65332	-0.674805	0.204102	0.913086
-31.86	-1.20117	-0.869141	-0.90625	-0.658204	-0.679688	0.199218	0.908203
-31.76	-1.18555	-0.865234	-0.900391	-0.654297	-0.664063	0.205078	0.90625
-31.66	-1.17969	-0.859375	-0.894531	-0.667969	-0.667969	0.201172	0.890625
-31.56	-1.18359	-0.863282	-0.898438	-0.671875	-0.66211	0.195312	0.886718
-31.46	-1.17871	-0.868164	-0.893555	-0.676758	-0.668945	0.19043	0.870117
-31.36	-1.16992	-0.857422	-0.894532	-0.677735	-0.667969	0.191406	0.863281
-31.26	-1.16016	-0.859375	-0.884766	-0.677734	-0.658203	0.191406	0.851563
-31.16	-1.15137	-0.860352	-0.885742	-0.668945	-0.65918	0.188477	0.850586
-31.06	-1.13965	-0.858399	-0.874024	-0.666993	-0.657227	0.180664	0.84082
-30.96	-1.13379	-0.852539	-0.87793	-0.672852	-0.651367	0.176758	0.817383
-30.86	-1.13477	-0.855469	-0.871094	-0.673829	-0.654297	0.164062	0.796875
-30.76	-1.12793	-0.848633	-0.874023	-0.666992	-0.647461	0.161133	0.790039
-30.66	-1.11914	-0.849609	-0.875	-0.667969	-0.648438	0.160156	0.769531
-30.56	-1.12109	-0.84961	-0.865235	-0.667969	-0.638672	0.160156	0.761718
-30.46	-1.11035	-0.838867	-0.864258	-0.668945	-0.62793	0.161133	0.758789
-30.36	-1.10547	-0.84375	-0.871094	-0.673829	-0.623047	0.144531	0.746093
-30.26	-1.09961	-0.839844	-0.865234	-0.677734	-0.628906	0.130859	0.730469
-30.16	-1.09375	-0.824219	-0.849609	-0.671875	-0.623047	0.136719	0.736328
-30.06	-1.08887	-0.829102	-0.854493	-0.666993	-0.62793	0.129882	0.719726
-29.96	-1.08008	-0.818359	-0.84375	-0.677734	-0.617188	0.130859	0.720703
-29.86	-1.08496	-0.823243	-0.838868	-0.682618	-0.624024	0.11621	0.704101
-29.76	-1.06543	-0.813477	-0.84082	-0.682617	-0.614258	0.104492	0.696289
-29.66	-1.06055	-0.810547	-0.835938	-0.667969	-0.599609	0.0996094	0.708984
-29.56	-1.05469	-0.814454	-0.830079	-0.673829	-0.603516	0.0957026	0.705078
-29.46	-1.04297	-0.792969	-0.818359	-0.652344	-0.582031	0.107422	0.705078
-29.36	-1.04004	-0.797852	-0.823243	-0.657227	-0.586915	0.100585	0.700195
-29.26	-1.03125	-0.789063	-0.816406	-0.648438	-0.589844	0.0898438	0.691406
-29.16	-1.02051	-0.790039	-0.81543	-0.647461	-0.588867	0.0908203	0.688477
-29.06	-1.01465	-0.78418	-0.809571	-0.643555	-0.573243	0.11621	0.686523
-28.96	-1.00879	-0.77832	-0.803711	-0.637695	-0.567383	0.110352	0.682617
-28.86	-0.993165	-0.772461	-0.797852	-0.631836	-0.561524	0.11621	0.688476
-28.76	-0.994141	-0.773438	-0.789063	-0.632813	-0.552734	0.115234	0.675781
-28.66	-0.996094	-0.765625	-0.78125	-0.632813	-0.554688	0.115234	0.675781
-28.56	-0.991211	-0.760743	-0.786133	-0.639649	-0.549805	0.108398	0.67871
-28.46	-0.990234	-0.759766	-0.775391	-0.638672	-0.548828	0.109375	0.671875
-28.36	-0.979493	-0.75879	-0.774415	-0.62793	-0.547852	0.110351	0.668945
-28.26	-0.978516	-0.748047	-0.763672	-0.626953	-0.548828	0.111328	0.681641
-28.16	-0.969727	-0.749023	-0.764648	-0.616211	-0.538086	0.112305	0.670898
-28.06	-0.975586	-0.754883	-0.760743	-0.614258	-0.543946	0.104492	0.665039
-27.96	-0.959961	-0.739258	-0.754883	-0.598633	-0.52832	0.110352	0.678711
-27.86	-0.950196	-0.739258	-0.754883	-0.598633	-0.528321	0.110351	0.670898
-27.76	-0.939453	-0.738281	-0.744141	-0.587891	-0.527344	0.111328	0.679688
-27.66	-0.938477	-0.729492	-0.745117	-0.577148	-0.518555	0.110352	0.680664
-27.56	-0.935547	-0.734375	-0.740235	-0.582032	-0.523438	0.115234	0.675781
-27.46	-0.935547	-0.734375	-0.740234	-0.574219	-0.513672	0.105469	0.675781
-27.36	-0.924805	-0.723633	-0.729493	-0.573243	-0.512696	0.106445	0.665039
-27.26	-0.911133	-0.719727	-0.725586	-0.569336	-0.499023	0.118164	0.680664
-27.16	-0.913086	-0.711914	-0.717773	-0.571289	-0.491211	0.116211	0.678711
-27.06	-0.908204	-0.71875	-0.72461	-0.566407	-0.498047	0.101562	0.662109
-26.96	-0.90332	-0.713867	-0.719727	-0.573242	-0.493164	0.0966797	0.657227
-26.86	-0.904297	-0.712891	-0.708985	-0.5625	-0.492188	0.107421	0.646484
-26.76	-0.894531	-0.712891	-0.708984	-0.552734	-0.482422	0.105469	0.634766
-26.66	-0.899414	-0.708008	-0.713867	-0.557617	-0.477539	0.100586	0.629883
-26.56	-0.894532	-0.705079	-0.699219	-0.542969	-0.47461	0.105468	0.634765
-26.46	-0.883789	-0.704102	-0.700195	-0.541992	-0.463867	0.106445	0.635742
-26.36	-0.890625	-0.708985	-0.705079	-0.539063	-0.458985	0.109375	0.630859
-26.26	-0.875977	-0.704102	-0.709961	-0.543945	-0.454102	0.0947266	0.614258
-26.16	-0.866211	-0.706055	-0.709961	-0.53418	-0.444336	0.0947266	0.606445
-26.06	-0.864258	-0.694336	-0.709961	-0.532227	-0.432618	0.0966792	0.604492
-25.96	-0.869141	-0.699219	-0.714844	-0.537109	-0.427734	0.0898438	0.599609
-25.86	-0.875	-0.69336	-0.71875	-0.542969	-0.431641	0.0761714	0.595703
-25.76	-0.865234	-0.693359	-0.71875	-0.533203	-0.423828	0.0761719	0.595703
-25.66	-0.860352	-0.688477	-0.713867	-0.538086	-0.418945	0.0712891	0.59082
-25.56	-0.860352	-0.69043	-0.715821	-0.538086	-0.418946	0.0693355	0.579101
-25.46	-0.860352	-0.680664	-0.706055	-0.52832	-0.40918	0.0693359	0.579102
-25.36	-0.848633	-0.678711	-0.704102	-0.528321	-0.407227	0.0712886	0.581054
-25.26	-0.84375	-0.673828	-0.699219	-0.542969	-0.402344	0.0664063	0.564453
-25.16	-0.844727	-0.672852	-0.708008	-0.541992	-0.40332	0.0556641	0.547852
-25.06	-0.844727	-0.672852	-0.700196	-0.541993	-0.403321	0.0556636	0.547851
-24.96	-0.845703	-0.666016	-0.701172	-0.533203	-0.394531	0.0546875	0.542969
-24.86	-0.834961	-0.655274	-0.700196	-0.524415	-0.38379	0.0556636	0.543945
-24.76	-0.830078	-0.660156	-0.695313	-0.529297	-0.388672	0.0585938	0.53125
-24.66	-0.813477	-0.643555	-0.688477	-0.512695	-0.37207	0.0751953	0.53418
-24.56	-0.804688	-0.642579	-0.679688	-0.511719	-0.363282	0.0664057	0.527343
-24.46	-0.80957	-0.649414	-0.68457	-0.516602	-0.368164	0.0712891	0.522461
-24.36	-0.804688	-0.644532	-0.679688	-0.513672	-0.363282	0.0566403	0.505859
-24.26	-0.793945	-0.633789	-0.688477	-0.512695	-0.362305	0.0654297	0.495117
-24.16	-0.78418	-0.624023	-0.688477	-0.50293	-0.342773	0.0654297	0.495117
-24.06	-0.775391	-0.625	-0.681641	-0.503907	-0.333985	0.0644526	0.49414
-23.96	-0.770508	-0.608398	-0.665039	-0.49707	-0.317383	0.0712891	0.489258
-23.86	-0.765625	-0.613282	-0.669922	-0.492188	-0.3125	0.0761715	0.476562
-23.76	-0.760742	-0.598633	-0.674805	-0.489258	-0.319336	0.0791016	0.47168
-23.66	-0.765625	-0.605469	-0.669922	-0.494141	-0.314453	0.0742188	0.462891
-23.56	-0.75879	-0.598633	-0.663086	-0.487305	-0.307618	0.0810542	0.45996
-23.46	-0.753906	-0.603516	-0.660156	-0.492188	-0.3125	0.0761719	0.455078
-23.36	-0.749024	-0.598633	-0.655274	-0.487305	-0.307618	0.0712887	0.450195
-23.26	-0.743164	-0.592773	-0.65918	-0.481445	-0.313477	0.0751953	0.426758
-23.16	-0.723633	-0.573242	-0.649414	-0.483398	-0.303711	0.0751953	0.426758
-23.06	-0.72461	-0.562501	-0.638672	-0.472657	-0.292969	0.0761713	0.427734
-22.96	-0.724609	-0.564453	-0.648438	-0.472656	-0.302734	0.0761719	0.417969
-22.86	-0.710938	-0.550782	-0.625	-0.458985	-0.289063	0.0898433	0.417968
-22.76	-0.704102	-0.543945	-0.629883	-0.442383	-0.282227	0.0869141	0.407227
-22.66	-0.693359	-0.542969	-0.619141	-0.431641	-0.271484	0.107422	0.408203
-22.56	-0.689454	-0.539063	-0.615235	-0.427735	-0.279297	0.109375	0.398437
-22.46	-0.677734	-0.517578	-0.603516	-0.416016	-0.267578	0.111328	0.392578
-22.36	-0.675782	-0.513672	-0.59961	-0.414063	-0.263672	0.105468	0.394531
-22.26	-0.670898	-0.520508	-0.594727	-0.399414	-0.258789	0.110352	0.389648
-22.16	-0.666016	-0.515625	-0.589844	-0.394531	-0.263672	0.105469	0.384766
-22.06	-0.654297	-0.503907	-0.578125	-0.382813	-0.261719	0.115234	0.386718
-21.96	-0.635742	-0.495117	-0.55957	-0.374023	-0.264648	0.114258	0.385742
-21.86	-0.63086	-0.490235	-0.556641	-0.369141	-0.259766	0.11914	0.36914
-21.76	-0.628906	-0.488281	-0.554688	-0.367188	-0.267578	0.111328	0.373047
-21.66	-0.633789	-0.483398	-0.55957	-0.362305	-0.262695	0.106445	0.375977
-21.56	-0.634766	-0.492188	-0.558594	-0.361328	-0.261719	0.105469	0.367187
-21.46	-0.620117	-0.477539	-0.563477	-0.356445	-0.268555	0.100586	0.370117
-21.36	-0.610352	-0.469727	-0.553711	-0.348633	-0.258789	0.100586	0.370117
-21.26	-0.610352	-0.469727	-0.555664	-0.338867	-0.268555	0.100586	0.360352
-21.16	-0.605469	-0.464844	-0.550781	-0.333984	-0.263672	0.0957031	0.355469
-21.06	-0.600586	-0.459961	-0.545899	-0.329102	-0.268555	0.0888668	0.358398
-20.96	-0.594727	-0.454102	-0.540039	-0.323242	-0.262695	0.0849609	0.366211
-20.86	-0.589844	-0.449219	-0.535157	-0.328125	-0.259766	0.0800778	0.349609
-20.76	-0.583008	-0.442383	-0.52832	-0.321289	-0.262695	0.0869141	0.34668
-20.66	-0.595703	-0.443359	-0.529297	-0.322266	-0.273438	0.0859375	0.34375
-20.56	-0.590821	-0.44043	-0.524414	-0.319336	-0.268555	0.0791012	0.338867
-20.46	-0.589844	-0.439453	-0.525391	-0.308594	-0.267578	0.0800781	0.341797
-20.36	-0.585938	-0.435547	-0.521485	-0.314454	-0.263672	0.0742183	0.34375
-20.26	-0.575195	-0.424805	-0.510742	-0.293945	-0.25293	0.0849609	0.344727
-20.16	-0.574219	-0.423828	-0.509766	-0.302734	-0.253906	0.0761719	0.347656
-20.06	-0.56836	-0.417969	-0.503907	-0.296875	-0.248047	0.0703121	0.339843
-19.96	-0.563477	-0.40332	-0.489258	-0.291992	-0.243164	0.0654297	0.334961
-19.86	-0.56543	-0.393555	-0.479493	-0.282227	-0.233399	0.075195	0.346679
-19.76	-0.56543	-0.393555	-0.479492	-0.28418	-0.233398	0.0751953	0.336914
-19.66	-0.564453	-0.394531	-0.478516	-0.283203	-0.242188	0.0664063	0.335938
-19.56	-0.559571	-0.379883	-0.463868	-0.278321	-0.237305	0.0712887	0.338867
-19.46	-0.554688	-0.375	-0.458984	-0.263672	-0.234375	0.0761719	0.333984
-19.36	-0.540039	-0.360352	-0.444336	-0.268555	-0.239258	0.0693356	0.34082
-19.26	-0.544922	-0.355469	-0.441406	-0.263672	-0.234375	0.0644531	0.335938
-19.16	-0.533203	-0.353516	-0.439453	-0.251953	-0.232422	0.0664063	0.335938
-19.06	-0.535157	-0.353516	-0.439453	-0.261719	-0.232422	0.0566403	0.326172
-18.96	-0.530273	-0.338867	-0.43457	-0.24707	-0.237305	0.0498047	0.329102
-18.86	-0.540039	-0.338868	-0.434571	-0.247071	-0.239258	0.0498043	0.319336
-18.76	-0.53418	-0.333008	-0.418945	-0.243164	-0.233398	0.0361328	0.31543
-18.66	-0.529297	-0.328125	-0.414063	-0.238281	-0.228516	0.0410156	0.322266
-18.56	-0.530274	-0.329102	-0.415039	-0.249024	-0.229492	0.0302733	0.311523
-18.46	-0.523438	-0.324219	-0.408203	-0.242188	-0.222656	0.0351563	0.316406
-18.36	-0.518555	-0.319336	-0.393555	-0.247071	-0.227539	0.0400387	0.319336
-18.26	-0.514648	-0.313477	-0.389648	-0.241211	-0.22168	0.0263672	0.31543
-18.16	-0.509766	-0.308594	-0.384766	-0.238281	-0.216797	0.03125	0.310547
-18.06	-0.503907	-0.302735	-0.378907	-0.232422	-0.212891	0.0371088	0.30664
-17.96	-0.489258	-0.288086	-0.374023	-0.237305	-0.208008	0.0419922	0.301758
-17.86	-0.484375	-0.283203	-0.359375	-0.232422	-0.203125	0.0468746	0.304687
-17.76	-0.485352	-0.28418	-0.350586	-0.233398	-0.204102	0.0341797	0.293945
-17.66	-0.480469	-0.279297	-0.345703	-0.228516	-0.199219	0.0390625	0.300781
-17.56	-0.463868	-0.262696	-0.338868	-0.22168	-0.192383	0.0361324	0.305664
-17.46	-0.463867	-0.264648	-0.338867	-0.223633	-0.192383	0.0361328	0.295898
-17.36	-0.458985	-0.25	-0.333985	-0.21875	-0.1875	0.0410153	0.291015
-17.26	-0.460938	-0.259766	-0.335938	-0.21875	-0.189453	0.0292969	0.289063
-17.16	-0.455078	-0.253906	-0.339844	-0.232422	-0.183594	0.0253906	0.287109
-17.06	-0.450196	-0.249024	-0.334961	-0.227539	-0.178711	0.0302731	0.282226
-16.96	-0.445313	-0.244141	-0.320313	-0.222656	-0.183594	0.0351563	0.285156
-16.86	-0.424805	-0.233399	-0.309571	-0.211915	-0.172852	0.0361322	0.286132
-16.76	-0.416016	-0.234375	-0.300781	-0.212891	-0.173828	0.0253906	0.283203
-16.66	-0.419922	-0.238281	-0.304688	-0.228516	-0.167969	0.0195313	0.269531
-16.56	-0.405274	-0.235352	-0.299805	-0.223633	-0.163086	0.0244137	0.264648
-16.46	-0.400391	-0.230469	-0.294922	-0.21875	-0.158203	0.0292969	0.271484
-16.36	-0.399414	-0.229492	-0.293946	-0.217774	-0.147461	0.0205076	0.270508
-16.26	-0.389648	-0.229492	-0.293945	-0.217773	-0.149414	0.0205078	0.260742
-16.16	-0.384766	-0.224609	-0.291016	-0.212891	-0.144531	0.015625	0.255859
-16.06	-0.369141	-0.208985	-0.285157	-0.207032	-0.138672	0.021484	0.259765
-15.96	-0.369141	-0.208984	-0.285156	-0.208984	-0.138672	0.0195313	0.261719
-15.86	-0.354493	-0.204102	-0.270508	-0.204102	-0.133789	0.0244137	0.256836
-15.76	-0.349609	-0.197266	-0.263672	-0.197266	-0.126953	0.03125	0.261719
-15.66	-0.34082	-0.188477	-0.264648	-0.198242	-0.12793	0.0205078	0.250977
-15.56	-0.335938	-0.183594	-0.25	-0.19336	-0.132813	0.0253903	0.246093
-15.46	-0.321289	-0.180664	-0.245117	-0.188477	-0.129883	0.0205078	0.249023
-15.36	-0.316407	-0.175782	-0.240235	-0.19336	-0.125	0.0351559	0.24414
-15.26	-0.30957	-0.168945	-0.233398	-0.188477	-0.118164	0.0400391	0.241211
-15.16	-0.305664	-0.174805	-0.229492	-0.194336	-0.124023	0.0244141	0.225586
-15.06	-0.295899	-0.174805	-0.231446	-0.194336	-0.124024	0.0244137	0.223632
-14.96	-0.280273	-0.178711	-0.21582	-0.188477	-0.118164	0.0302734	0.219727
-14.86	-0.275391	-0.173828	-0.210938	-0.183594	-0.113282	0.0351559	0.214843
-14.76	-0.269531	-0.169922	-0.205078	-0.177734	-0.107422	0.0410156	0.21875
-14.66	-0.258789	-0.149414	-0.194336	-0.166992	-0.0986328	0.0400391	0.219727
-14.56	-0.25	-0.150391	-0.195313	-0.167969	-0.0996095	0.0292968	0.220703
-14.46	-0.25	-0.160156	-0.195313	-0.167969	-0.0996094	0.0390625	0.210938
-14.36	-0.249024	-0.15918	-0.194336	-0.168946	-0.098633	0.0302732	0.202148
-14.26	-0.234375	-0.154297	-0.179688	-0.164063	-0.0839844	0.0351563	0.205078
-14.16	-0.21875	-0.148438	-0.173828	-0.158203	-0.0878906	0.0507813	0.208984
-14.06	-0.220703	-0.148438	-0.164063	-0.158203	-0.087891	0.0410153	0.199218
-13.96	-0.214844	-0.154297	-0.169922	-0.162109	-0.0917969	0.0371094	0.185547
-13.86	-0.209961	-0.149414	-0.165039	-0.157227	-0.0771488	0.0400387	0.192382
-13.76	-0.195313	-0.134766	-0.150391	-0.152344	-0.0742188	0.0449219	0.1875
-13.66	-0.195313	-0.134766	-0.150391	-0.152344	-0.0839844	0.0449219	0.173828
-13.56	-0.195313	-0.144532	-0.140625	-0.154297	-0.0839847	0.0449215	0.164062
-13.46	-0.19043	-0.129883	-0.125977	-0.149414	-0.0791016	0.0400391	0.15918
-13.36	-0.179688	-0.128906	-0.125	-0.148438	-0.0781252	0.0410154	0.15039
-13.26	-0.189453	-0.138672	-0.125	-0.148438	-0.078125	0.0410156	0.148438
-13.16	-0.174805	-0.133789	-0.110352	-0.143555	-0.0732422	0.0439453	0.143555
-13.06	-0.168946	-0.139649	-0.114258	-0.147461	-0.0771486	0.0400389	0.129883
-12.96	-0.164063	-0.134766	-0.109375	-0.142578	-0.0742188	0.0351563	0.136719
-12.86	-0.148438	-0.128907	-0.103516	-0.136719	-0.06836	0.041015	0.140624
-12.76	-0.145508	-0.124023	-0.0888672	-0.133789	-0.0634766	0.0458984	0.135742
-12.66	-0.140625	-0.119141	-0.0839844	-0.119141	-0.0585938	0.0507813	0.130859
-12.56	-0.13086	-0.109375	-0.0742191	-0.119141	-0.0683597	0.0605465	0.121093
-12.46	-0.125	-0.103516	-0.0703125	-0.113281	-0.0625	0.0664063	0.117188
-12.36	-0.110352	-0.0888676	-0.0654301	-0.108399	-0.0576176	0.0693356	0.112304
-12.26	-0.110352	-0.0888672	-0.0654297	-0.108398	-0.0478516	0.0791016	0.0986328
-12.16	-0.109375	-0.0878906	-0.0546875	-0.0976563	-0.0488281	0.0703125	0.101563
-12.06	-0.0996097	-0.0781254	-0.0546879	-0.0976566	-0.0390629	0.0703121	0.0917965
-11.96	-0.0849609	-0.0751953	-0.0498047	-0.0830078	-0.0341797	0.0654297	0.0869141
-11.86	-0.0839846	-0.074219	-0.0390627	-0.0820315	-0.042969	0.066406	0.0742185
-11.76	-0.0791016	-0.0595703	-0.0341797	-0.0673828	-0.0380859	0.0712891	0.0693359
-11.66	-0.0693359	-0.0595703	-0.0341797	-0.0673828	-0.0380859	0.0595703	0.0712891
-11.56	-0.0693363	-0.0595707	-0.0244144	-0.0576176	-0.0380863	0.0595699	0.0693356
-11.46	-0.0664063	-0.0546875	-0.0195313	-0.0527344	-0.0332031	0.0644531	0.0644531
-11.36	-0.056641	-0.0546879	-0.00977	-0.0546879	-0.0351566	0.0644528	0.0546871
-11.26	-0.0458984	-0.0439453	0.0107422	-0.0439453	-0.0146484	0.0751953	0.0634766
-11.16	-0.0361328	-0.0439453	0.00879	-0.0439453	-0.0146484	0.0654297	0.0537109
-11.06	-0.0400393	-0.0380862	0.0146482	-0.0380862	-0.0185549	0.0615232	0.0517576
-10.96	-0.0341797	-0.0341797	0.0205078	-0.0322266	-0.0224609	0.0654297	0.0478516
-10.86	-0.0244144	-0.0244144	0.0205074	-0.0224613	-0.0224613	0.0654293	0.0380856
-10.76	-0.0244141	-0.0341797	0.0302734	-0.0224609	-0.0224609	0.0654297	0.0361328
-10.66	-0.0195313	-0.0195313	0.0351563	-0.00781	-0.00781	0.0703125	0.03125
-10.56	-0.0195316	-0.0195316	0.0351559	0.00195	-0.00781	0.0605465	0.0292965
-10.46	-0.00879	-0.00879	0.0458984	0.00293	-0.00684	0.0615234	0.0205078
-10.36	0.000976	-0.00879	0.0458981	0.0126949	0.00293	0.0615231	0.0224606
-10.26	0.00586	0.00586	0.0507813	0.0273438	0.00586	0.0644531	0.0136719
-10.16	0.015625	0.015625	0.0507813	0.0273438	0.00586	0.0546875	0.015625
-10.06	0.0117185	0.0117185	0.0566404	0.0234373	0.00195	0.050781	0.00977
-9.96	0.0263672	0.0263672	0.0595703	0.0380859	0.00684	0.0458984	0.0166016
-9.86	0.0302733	0.0205077	0.0634764	0.0302733	0.010742	0.0302733	0.000976
-9.76	0.0244141	0.0166016	0.0595703	0.0361328	0.00684	0.0263672	-0.00488
-9.66	0.0390625	0.03125	0.0644531	0.0410156	0.0117188	0.0410156	-0.00977
-9.56001	0.035156	0.0273435	0.0605467	0.0371092	0.00781	0.0253904	-0.0156252
-9.46	0.0449219	0.0253906	0.0605469	0.046875	0.0175781	0.0253906	-0.0136719
-9.36	0.0537108	0.0244139	0.0595702	0.0458983	0.0166014	0.0146483	-0.0244142
-9.26	0.0498047	0.0302734	0.0556641	0.0419922	0.0107422	0.0107422	-0.0302734
-9.16	0.0644531	0.0449219	0.0605469	0.0566406	0.015625	0.015625	-0.0234375
-9.06001	0.0703123	0.0410154	0.0566404	0.0527342	0.0117185	0.0117185	-0.0292971
-8.96	0.0703125	0.0507813	0.0546875	0.0625	0.0214844	0.00977	-0.0390625
-8.86	0.0810545	0.0517576	0.0654295	0.0634763	0.0224607	0.000976	-0.0400393
-8.76	0.0751953	0.0556641	0.0595703	0.0673828	0.0166016	-0.00488	-0.0439453
-8.66	0.0810547	0.0517578	0.0556641	0.0634766	0.0224609	-0.0185547	-0.0498047
-8.56001	0.0898436	0.0507811	0.0546874	0.0722655	0.0214842	-0.0195314	-0.060547
-8.46	0.0859375	0.0566406	0.0507813	0.078125	0.0175781	-0.0351563	-0.0625
-8.36	0.0957028	0.0566403	0.0605465	0.0761715	0.0273434	-0.0351566	-0.0644535
-8.26	0.100586	0.0712891	0.0654297	0.0810547	0.0322266	-0.0400391	-0.0615234
-8.16	0.106445	0.0771484	0.0615234	0.0869141	0.0263672	-0.0439453	-0.0751953
-8.06001	0.121093	0.0820309	0.0664059	0.101562	0.0410153	-0.0488285	-0.0683597
-7.96	0.125	0.0859375	0.0703125	0.0957031	0.0351563	-0.0546875	-0.0761719
-7.86	0.135742	0.0966795	0.0693357	0.0966795	0.0361326	-0.0537112	-0.0732424
-7.76	0.140625	0.0996094	0.0742188	0.101563	0.0507813	-0.0507813	-0.0703125
-7.66	0.128906	0.0996094	0.0742188	0.101563	0.0410156	-0.0605469	-0.0898438
-7.56001	0.133789	0.104492	0.0791012	0.106445	0.0556637	-0.0556644	-0.0869144
-7.46	0.139648	0.100586	0.0751953	0.112305	0.0517578	-0.0595703	-0.0888672
-7.36	0.134766	0.105469	0.0703125	0.107422	0.046875	-0.0644531	-0.103516
-7.26	0.138672	0.0996094	0.0644531	0.111328	0.0507813	-0.0703125	-0.119141
-7.16	0.134766	0.0957031	0.0703125	0.107422	0.0566406	-0.0742188	-0.125
-7.06001	0.128906	0.0996092	0.064453	0.111328	0.0507811	-0.0800783	-0.140625
-6.96	0.140625	0.101563	0.0761719	0.113281	0.0527344	-0.0800781	-0.128906
-6.86	0.140625	0.111328	0.0761715	0.111328	0.0624996	-0.0898441	-0.138672
-6.76	0.141602	0.112305	0.0751953	0.112305	0.0634766	-0.0888672	-0.139648
-6.66	0.145508	0.116211	0.0791016	0.116211	0.0673828	-0.104492	-0.155273
-6.56001	0.15625	0.117187	0.0800779	0.117187	0.0781248	-0.0937502	-0.164063
-6.46	0.150391	0.109375	0.0839844	0.121094	0.0703125	-0.109375	-0.171875
-6.36	0.15039	0.121093	0.0859371	0.123046	0.0722652	-0.109375	-0.179688
-6.26	0.15918	0.120117	0.0849609	0.131836	0.0810547	-0.100586	-0.178711
-6.16	0.165039	0.125977	0.0908203	0.12793	0.0771484	-0.104492	-0.18457
-6.06001	0.164062	0.134765	0.0898436	0.126953	0.0859374	-0.105469	-0.195313
-5.96	0.169922	0.130859	0.0859375	0.123047	0.0820313	-0.109375	-0.208984
-5.86	0.164062	0.134765	0.080078	0.117187	0.0859374	-0.115235	-0.216797
-5.76	0.178711	0.149414	0.0947266	0.131836	0.0908203	-0.100586	-0.209961
-5.66	0.174805	0.145508	0.0908203	0.125977	0.0966797	-0.104492	-0.21582
-5.56001	0.185547	0.15625	0.0917969	0.126953	0.0976563	-0.09375	-0.212891
-5.46001	0.194336	0.155273	0.0888669	0.125976	0.0966794	-0.0947269	-0.215821
-5.36	0.19043	0.161133	0.0849609	0.12207	0.102539	-0.0888672	-0.229492
-5.26	0.196289	0.166992	0.100586	0.12793	0.108398	-0.0830078	-0.22168
-5.16	0.200195	0.170898	0.104492	0.131836	0.112305	-0.0888672	-0.241211
-5.06001	0.206055	0.166992	0.100586	0.12793	0.106445	-0.0947266	-0.243164
-4.96001	0.210937	0.162109	0.115234	0.142577	0.121093	-0.0898445	-0.240235
-4.86	0.210938	0.162109	0.105469	0.132813	0.111328	-0.109375	-0.259766
-4.76	0.210938	0.160156	0.115234	0.142578	0.121094	-0.109375	-0.257813
-4.66	0.206055	0.165039	0.110352	0.137695	0.116211	-0.104492	-0.276367
-4.56001	0.208984	0.179688	0.105469	0.152344	0.130859	-0.0996094	-0.269531
-4.46001	0.219726	0.180664	0.106445	0.151367	0.131835	-0.0888676	-0.278321
-4.36	0.224609	0.185547	0.121094	0.15625	0.146484	-0.0839844	-0.275391
-4.26	0.229492	0.200195	0.124023	0.161133	0.161133	-0.0693359	-0.280273
-4.16	0.234375	0.205078	0.128906	0.166016	0.166016	-0.0644531	-0.273438
-4.06001	0.236328	0.207031	0.121094	0.158203	0.167969	-0.0742188	-0.273438
-3.96001	0.221679	0.211913	0.135741	0.163085	0.172851	-0.0791023	-0.278321
-3.86	0.229492	0.211914	0.135742	0.163086	0.182617	-0.0693359	-0.27832
-3.76	0.230469	0.220703	0.146484	0.171875	0.191406	-0.0683594	-0.269531
-3.66	0.21582	0.225586	0.151367	0.166992	0.196289	-0.0634766	-0.274414
-3.56001	0.224609	0.234375	0.158203	0.166016	0.195313	-0.0566406	-0.287109
-3.46001	0.236327	0.246093	0.160155	0.167968	0.197265	-0.0449228	-0.285157
-3.36	0.234375	0.255859	0.169922	0.177734	0.216797	-0.0351563	-0.285156
-3.26	0.229492	0.260742	0.174805	0.180664	0.211914	-0.0205078	-0.290039
-3.16	0.236328	0.277344	0.181641	0.177734	0.21875	-0.0136719	-0.273438
-3.06001	0.245117	0.286133	0.180664	0.176758	0.225586	-0.00488	-0.274414
-2.96001	0.250975	0.290038	0.196288	0.192382	0.231444	0.000975	-0.268556
-2.86	0.253906	0.304688	0.208984	0.197266	0.246094	0.015625	-0.275391
-2.76	0.260742	0.321289	0.21582	0.202148	0.25293	0.0322266	-0.268555
-2.66	0.251953	0.341797	0.226563	0.212891	0.263672	0.03125	-0.289063
-2.56001	0.240234	0.341797	0.226563	0.193359	0.251953	0.0214844	-0.289063
-2.46001	0.220702	0.361327	0.246092	0.171874	0.261717	-1.49e-06	-0.29883
-2.36	0.234375	0.376953	0.259766	0.167969	0.267578	0.015625	-0.294922
-2.26	0.240234	0.361328	0.255859	0.181641	0.291016	0.0410156	-0.257813
-2.16	0.226563	0.345703	0.259766	0.1875	0.277344	0.0253906	-0.263672
-2.06001	0.251953	0.351563	0.265625	0.193359	0.251953	0.0410156	-0.277344
-1.96001	0.23535	0.356444	0.270506	0.176756	0.256835	0.0361314	-0.2959
-1.86	0.216797	0.335938	0.251953	0.167969	0.238281	0.0253906	-0.314453
-1.76	0.236328	0.335938	0.220703	0.1875	0.207031	0.015625	-0.322266
-1.66	0.220703	0.300781	0.205078	0.162109	0.181641	-0.0195313	-0.318359
-1.56001	0.216797	0.316406	0.201172	0.177734	0.1875	-0.0234375	-0.322266
-1.46001	0.219726	0.30957	0.223633	0.190429	0.200195	-0.0400393	-0.321289
-1.36	0.224609	0.304688	0.199219	0.185547	0.205078	-0.0644531	-0.335938
-1.26	0.206055	0.295898	0.200195	0.176758	0.208008	-0.0732422	-0.344727
-1.16	0.21582	0.295898	0.22168	0.198242	0.196289	-0.0732422	-0.37207
-1.06001	0.219727	0.290039	0.21582	0.182617	0.192383	-0.0986328	-0.37793
-0.960007	0.214846	0.275393	0.208986	0.185549	0.20508	-0.105467	-0.384764
-0.860001	0.245117	0.286133	0.270508	0.186523	0.24707	-0.0849609	-0.366211
-0.760002	0.271484	0.341797	0.335938	0.193359	0.263672	-0.0585938	-0.369141
-0.660004	0.295898	0.366211	0.34082	0.208008	0.286133	-0.0341797	-0.362305
-0.560005	0.304688	0.376953	0.390625	0.146484	0.267578	-0.125	-0.234375
-0.460007	1.29596	0.747132	-1.89935	-2.16302	-2.05365	-2.30365	-2.6142
-0.360001	-10.2588	-9.37793	-18.0732	-15.5381	-10.9482	7.46191	69.6104
-0.260002	-17.9746	-13.5039	-0.849609	21.2773	83.3047	286.605	824.195
-0.160004	-17.5195	-7.36719	17.5059	70.1426	220.154	655.24	1571.43
-0.0600052	-16.5059	-1.30469	32.6289	116.875	352.875	976.805	1999.55
0.0399933	-15.5008	3.79993	49.0851	164.261	479.362	1231.82	2214.18
0.139999	-14.1191	9.04102	65.2266	210.732	597.104	1415.5	2309.17
0.239998	-13.1494	14.2822	81.1455	254.923	701.122	1532.71	2346.35
0.339996	-11.0498	19.5596	97.1436	297.53	789.53	1601.78	2361.75
0.439995	-9.74121	24.7607	112.196	337.321	862.013	1639.36	2368.97
0.539993	-7.68456	30.1768	127.11	374.786	919.298	1660.09	2373.43
0.639999	-6.16504	34.9365	141.251	409.056	962.087	1671.3	2376.64
0.739998	-4.24121	40.1611	155.134	440.423	993.821	1677.43	2380.08
0.839996	-2.51953	45.0508	168.348	468.434	1016.51	1682.34	2382.52
0.939995	-0.805664	49.626	181.058	493.308	1030.99	1685.41	2385.14
1.03999	0.910164	54.3613	192.715	515.211	1042.93	1688.51	2387.19
1.14	2.62988	59.0303	204.454	534.181	1051.49	1690.77	2389.46
1.24	4.29492	63.5742	215.66	550.465	1057.71	1693.16	2391.3
1.34	5.9707	68.0605	226.305	564.332	1061.6	1695	2393.32
1.43999	7.63184	72.4307	236.415	576.001	1065.4	1696.96	2395.18
1.53999	9.24512	76.6846	245.96	585.858	1068.35	1698.53	2396.94
1.64	10.8232	80.835	254.958	593.165	1070.38	1700.25	2398.61
1.74	12.3857	84.876	263.39	600.187	1072.52	1701.85	2400.19
1.84	13.96	88.8213	271.257	606.112	1074.02	1703.37	2401.71
1.93999	15.4961	92.6758	278.561	611.049	1075.72	1704.81	2403.2
2.03999	16.999	96.4209	285.396	615.173	1076.95	1706.15	2404.59
2.14	18.4961	100.066	291.689	618.627	1078.34	1707.42	2405.9
2.24	19.9512	103.621	297.514	621.084	1079.56	1708.64	2407.17
2.34	21.4043	107.066	302.859	623.648	1080.74	1709.82	2408.41
2.43999	22.8164	110.387	307.75	625.828	1081.8	1710.95	2409.58
2.53999	24.2539	113.654	312.27	627.406	1082.82	1712.04	2410.73
2.64	25.6396	116.802	316.403	629.122	1083.77	1713.11	2411.84
2.74	27	119.854	320.166	630.592	1084.7	1714.13	2412.91
2.84	28.3604	122.812	323.597	631.671	1085.59	1715.12	2413.93
2.93999	29.665	125.665	326.7	632.896	1086.4	1716.06	2414.92
3.03999	30.9697	128.431	329.224	634.001	1087.21	1716.97	2415.88
3.14	32.2402	131.1	331.865	634.982	1087.98	1717.86	2416.81
3.24	33.5107	133.671	334.276	635.882	1088.72	1718.75	2417.73
3.34	34.7461	136.137	336.441	636.688	1089.46	1719.59	2418.63
3.43999	35.959	138.52	338.453	637.461	1090.14	1720.42	2419.49
3.53999	37.165	140.835	340.038	638.155	1090.82	1721.25	2420.37
3.64	38.3252	143.036	341.739	638.817	1091.49	1722.02	2421.2
3.74	39.4902	145.18	343.305	639.461	1092.14	1722.79	2422.03
3.84	40.6563	147.227	344.73	640.066	1092.76	1723.55	2422.86
3.93999	41.7773	149.178	346.041	640.639	1093.36	1724.27	2423.66
4.03999	42.9004	151.051	347.246	641.172	1093.95	1724.96	2424.43
4.14	43.9854	152.878	348.331	641.698	1094.53	1725.67	2425.19
4.24	45.0654	154.597	349.351	642.198	1095.08	1726.33	2425.92
4.34	46.1162	156.257	350.312	642.687	1095.64	1727.01	2426.66
4.43999	47.1494	157.841	351.165	643.153	1096.16	1727.67	2427.36
4.53999	48.1816	159.363	351.965	643.594	1096.67	1728.3	2428.04
4.64	49.1768	160.796	352.702	644.05	1097.18	1728.92	2428.7
4.74	50.1563	162.188	353.391	644.477	1097.65	1729.52	2429.37
4.84	51.1104	163.503	354.046	644.901	1098.13	1730.12	2430
4.93999	52.0342	164.767	354.661	645.306	1098.61	1730.72	2430.65
5.03999	52.9756	165.985	355.208	645.696	1099.09	1731.31	2431.29
5.14	53.8643	167.124	355.741	646.058	1099.53	1731.91	2431.92
5.24	54.7744	168.214	356.249	646.417	1100	1732.48	2432.55
5.34	55.6406	169.271	356.725	646.771	1100.44	1733.04	2433.15
5.43999	56.5	170.279	357.166	647.143	1100.88	1733.59	2433.75
5.53999	57.3594	171.252	357.604	647.49	1101.31	1734.13	2434.33
5.64	58.1895	172.15	358.014	647.811	1101.76	1734.68	2434.9
5.74	58.9902	173.021	358.424	648.143	1102.18	1735.24	2435.49
5.84	59.7646	173.845	358.81	648.458	1102.61	1735.75	2436.04
5.93999	60.5605	174.641	359.156	648.762	1103.01	1736.28	2436.59
6.03999	61.3398	175.391	359.516	649.063	1103.42	1736.78	2437.14
6.14	62.085	176.136	359.862	649.366	1103.81	1737.28	2437.67
6.24	62.835	176.827	360.179	649.667	1104.21	1737.78	2438.19
6.34	63.5508	177.482	360.486	649.971	1104.58	1738.27	2438.7
6.43999	64.2539	178.105	360.781	650.277	1104.96	1738.75	2439.21
6.53999	64.9453	178.715	361.078	650.547	1105.34	1739.25	2439.73
6.64	65.6211	179.303	361.357	650.842	1105.71	1739.73	2440.25
6.74	66.3008	179.861	361.627	651.111	1106.05	1740.21	2440.77
6.84	66.9756	180.396	361.88	651.388	1106.41	1740.68	2441.27
6.93999	67.626	180.915	362.149	651.669	1106.77	1741.14	2441.75
7.03999	68.2441	181.406	362.41	651.938	1107.12	1741.59	2442.25
7.14	68.8438	181.875	362.648	652.207	1107.46	1742.04	2442.71
7.24	69.4453	182.305	362.891	652.465	1107.79	1742.5	2443.2
7.34	70.041	182.752	363.135	652.721	1108.12	1742.94	2443.67
7.43999	70.5996	183.182	363.346	652.963	1108.45	1743.37	2444.13
7.53999	71.1748	183.567	363.579	653.208	1108.78	1743.81	2444.59
7.64	71.7256	183.927	363.79	653.458	1109.11	1744.22	2445.04
7.74	72.2588	184.302	364.005	653.7	1109.42	1744.66	2445.48
7.84	72.7803	184.649	364.224	653.95	1109.75	1745.06	2445.93
7.93999	73.2803	184.981	364.403	654.181	1110.06	1745.45	2446.36
8.03999	73.791	185.311	364.596	654.4	1110.37	1745.87	2446.81
8.14	74.2695	185.631	364.775	654.623	1110.68	1746.26	2447.23
8.24	74.7451	185.946	364.962	654.849	1110.98	1746.67	2447.67
8.34	75.2393	186.251	365.165	655.083	1111.28	1747.06	2448.09
8.43999	75.7002	186.528	365.345	655.302	1111.58	1747.46	2448.51
8.53999	76.1592	186.79	365.524	655.521	1111.88	1747.86	2448.92
8.64	76.5938	187.055	365.699	655.727	1112.16	1748.25	2449.32
8.74	77.0313	187.322	365.896	655.963	1112.45	1748.64	2449.72
8.84	77.4561	187.567	366.071	656.196	1112.76	1749	2450.11
8.93999	77.8564	187.806	366.231	656.427	1113.05	1749.4	2450.5
9.03999	78.251	188.054	366.405	656.644	1113.33	1749.77	2450.87
9.14	78.6416	188.28	366.565	656.854	1113.63	1750.15	2451.24
9.24	79.0205	188.483	366.737	657.073	1113.91	1750.51	2451.61
9.34	79.4053	188.694	366.901	657.276	1114.2	1750.87	2451.99
9.43999	79.7646	188.897	367.069	657.487	1114.48	1751.25	2452.37
9.53999	80.127	189.078	367.23	657.707	1114.76	1751.6	2452.73
9.64	80.4854	189.286	367.399	657.927	1115.06	1751.97	2453.11
9.74	80.8252	189.478	367.528	658.118	1115.36	1752.31	2453.49
9.84	81.165	189.677	367.688	658.286	1115.63	1752.67	2453.86
9.93999	81.4912	189.862	367.854	658.491	1115.87	1753.03	2454.23
10.04	81.8164	190.045	368.002	658.678	1116.14	1753.38	2454.57
10.14	82.1504	190.221	368.166	658.893	1116.41	1753.73	2454.92
10.24	82.4551	190.387	368.332	659.078	1116.67	1754.09	2455.27
10.34	82.7656	190.566	368.473	659.258	1116.91	1754.44	2455.63
10.44	83.0566	190.715	368.621	659.438	1117.17	1754.8	2455.95
10.54	83.3594	190.879	368.754	659.602	1117.42	1755.13	2456.29
10.64	83.6465	191.045	368.9	659.779	1117.67	1755.49	2456.63
10.74	83.8965	191.197	369.029	659.959	1117.9	1755.81	2456.96
10.84	84.1816	191.344	369.188	660.133	1118.11	1756.14	2457.26
10.94	84.4453	191.467	369.322	660.307	1118.35	1756.47	2457.58
11.04	84.709	191.611	369.455	660.463	1118.58	1756.78	2457.89
11.14	84.9639	191.724	369.579	660.618	1118.8	1757.08	2458.22
11.24	85.2314	191.862	369.726	660.772	1119.02	1757.39	2458.55
11.34	85.4814	191.991	369.847	660.94	1119.24	1757.71	2458.87
11.44	85.7139	192.136	369.979	661.104	1119.5	1758	2459.19
11.54	85.9746	192.266	370.109	661.266	1119.72	1758.32	2459.52
11.64	86.1953	192.406	370.219	661.438	1119.94	1758.63	2459.82
11.74	86.4297	192.551	370.355	661.609	1120.16	1758.93	2460.13
11.84	86.6758	192.678	370.479	661.768	1120.4	1759.22	2460.44
11.94	86.8945	192.807	370.619	661.928	1120.63	1759.54	2460.76
12.04	87.1113	192.961	370.746	662.094	1120.86	1759.83	2461.07
12.14	87.3203	193.082	370.875	662.262	1121.11	1760.14	2461.39
12.24	87.5352	193.227	371.012	662.426	1121.35	1760.46	2461.7
12.34	87.7207	193.373	371.135	662.592	1121.56	1760.77	2461.99
12.44	87.9141	193.486	371.279	662.768	1121.78	1761.06	2462.28
12.54	88.0938	193.596	371.4	662.916	1121.99	1761.38	2462.58
12.64	88.2715	193.723	371.527	663.082	1122.2	1761.69	2462.87
12.74	88.4609	193.832	371.664	663.223	1122.42	1761.99	2463.17
12.84	88.6299	193.94	371.796	663.39	1122.63	1762.29	2463.46
12.94	88.7998	194.05	371.925	663.53	1122.84	1762.6	2463.75
13.04	88.9902	194.15	372.045	663.701	1123.05	1762.92	2464.04
13.14	89.1689	194.239	372.153	663.86	1123.25	1763.21	2464.32
13.24	89.335	194.366	372.249	664.007	1123.45	1763.51	2464.6
13.34	89.4951	194.468	372.37	664.155	1123.67	1763.8	2464.85
13.44	89.6904	194.563	372.485	664.302	1123.89	1764.08	2465.14
13.54	89.8643	194.685	372.579	664.446	1124.12	1764.38	2465.42
13.64	90.0342	194.794	372.669	664.587	1124.34	1764.67	2465.7
13.74	90.1748	194.896	372.778	664.735	1124.54	1764.95	2465.97
13.84	90.3252	195.007	372.89	664.897	1124.74	1765.23	2466.25
13.94	90.4756	195.116	372.991	665.058	1124.96	1765.51	2466.5
14.04	90.6396	195.22	373.114	665.212	1125.16	1765.79	2466.77
14.14	90.7744	195.325	373.231	665.368	1125.36	1766.06	2467.04
14.24	90.9111	195.433	373.347	665.503	1125.57	1766.35	2467.32
14.34	91.0537	195.515	373.46	665.655	1125.76	1766.62	2467.58
14.44	91.209	195.602	373.594	665.789	1125.95	1766.91	2467.86
14.54	91.3242	195.697	373.689	665.928	1126.15	1767.19	2468.12
14.64	91.4648	195.775	373.791	666.068	1126.33	1767.44	2468.4
14.74	91.5957	195.875	373.918	666.215	1126.52	1767.7	2468.64
14.84	91.7393	195.95	374.024	666.341	1126.73	1767.96	2468.92
14.94	91.8662	196.026	374.12	666.456	1126.94	1768.23	2469.17
15.04	91.9854	196.116	374.229	666.589	1127.13	1768.48	2469.44
15.14	92.0889	196.21	374.323	666.71	1127.31	1768.73	2469.71
15.24	92.2158	196.317	374.431	666.837	1127.5	1769	2469.95
15.34	92.3193	196.399	374.544	666.981	1127.69	1769.25	2470.19
15.44	92.4346	196.495	374.651	667.116	1127.9	1769.51	2470.44
15.54	92.5205	196.591	374.728	667.243	1128.08	1769.78	2470.68
15.64	92.6318	196.661	374.837	667.392	1128.28	1770.02	2470.93
15.74	92.7354	196.735	374.931	667.517	1128.49	1770.29	2471.18
15.84	92.8457	196.816	375.031	667.648	1128.69	1770.57	2471.46
15.94	92.9297	196.91	375.133	667.781	1128.88	1770.84	2471.7
16.04	93.0449	196.994	375.221	667.936	1129.08	1771.1	2471.96
16.14	93.1484	197.061	375.314	668.072	1129.25	1771.36	2472.19
16.24	93.2441	197.137	375.398	668.195	1129.43	1771.63	2472.41
16.34	93.3555	197.188	375.48	668.328	1129.64	1771.86	2472.66
16.44	93.4688	197.25	375.574	668.441	1129.82	1772.11	2472.9
16.54	93.5645	197.326	375.682	668.576	1130	1772.37	2473.13
16.64	93.6699	197.391	375.777	668.691	1130.2	1772.59	2473.39
16.74	93.7637	197.465	375.871	668.816	1130.38	1772.82	2473.61
16.84	93.8496	197.561	375.975	668.943	1130.56	1773.07	2473.84
16.94	93.9473	197.629	376.082	669.09	1130.74	1773.3	2474.09
17.04	94.041	197.68	376.184	669.223	1130.91	1773.55	2474.3
17.14	94.1309	197.75	376.297	669.332	1131.07	1773.78	2474.53
17.24	94.2266	197.826	376.412	669.447	1131.25	1774.03	2474.77
17.34	94.3213	197.882	376.495	669.593	1131.41	1774.25	2475.02
17.44	94.4014	197.96	376.585	669.722	1131.58	1774.5	2475.24
17.54	94.4658	198.046	376.659	669.835	1131.74	1774.73	2475.46
17.64	94.5488	198.109	376.734	669.953	1131.92	1774.93	2475.69
17.74	94.6348	198.186	376.842	670.076	1132.09	1775.17	2475.88
17.84	94.709	198.271	376.924	670.182	1132.25	1775.4	2476.08
17.94	94.7949	198.336	377	670.297	1132.43	1775.63	2476.29
18.04	94.875	198.426	377.07	670.406	1132.58	1775.84	2476.46
18.14	94.9707	198.533	377.146	670.502	1132.75	1776.04	2476.65
18.24	95.0498	198.612	377.226	670.632	1132.92	1776.27	2476.82
18.34	95.1162	198.665	377.31	670.739	1133.09	1776.5	2477
18.44	95.1904	198.759	377.415	670.841	1133.28	1776.71	2477.17
18.54	95.2861	198.847	377.511	670.937	1133.44	1776.92	2477.39
18.64	95.3701	198.909	377.604	671.062	1133.61	1777.16	2477.56
18.74	95.4453	198.977	377.699	671.176	1133.77	1777.38	2477.75
18.84	95.5195	199.041	377.775	671.291	1133.93	1777.61	2477.96
18.94	95.6104	199.11	377.876	671.442	1134.1	1777.84	2478.16
19.04	95.6846	199.185	377.97	671.556	1134.25	1778.06	2478.36
19.14	95.7549	199.216	378.04	671.657	1134.41	1778.27	2478.56
19.24	95.8164	199.275	378.131	671.779	1134.54	1778.49	2478.78
19.34	95.8838	199.354	378.229	671.897	1134.71	1778.71	2478.98
19.44	95.9756	199.417	378.3	672.015	1134.87	1778.91	2479.17
19.54	96.04	199.462	378.376	672.134	1135.02	1779.13	2479.37
19.64	96.085	199.497	378.45	672.235	1135.18	1779.34	2479.56
19.74	96.1445	199.566	378.539	672.348	1135.36	1779.55	2479.77
19.84	96.209	199.641	378.625	672.441	1135.53	1779.79	2479.96
19.94	96.2998	199.679	378.726	672.562	1135.68	1780	2480.16
20.04	96.3604	199.749	378.804	672.651	1135.83	1780.19	2480.37
20.14	96.415	199.806	378.88	672.767	1136	1780.41	2480.57
20.24	96.4795	199.86	378.954	672.892	1136.16	1780.61	2480.77
20.34	96.5264	199.917	379.05	673.007	1136.36	1780.82	2480.98
20.44	96.5986	199.948	379.124	673.101	1136.51	1781.04	2481.19
20.54	96.6455	200.005	379.188	673.196	1136.66	1781.25	2481.4
20.64	96.6982	200.052	379.274	673.302	1136.81	1781.51	2481.6
20.74	96.7354	200.104	379.351	673.417	1136.97	1781.76	2481.8
20.84	96.7959	200.155	379.44	673.538	1137.12	1782.03	2482.01
20.94	96.8486	200.21	379.522	673.651	1137.28	1782.29	2482.21
21.04	96.9209	200.261	379.616	673.761	1137.43	1782.56	2482.42
21.14	96.9688	200.32	379.695	673.883	1137.59	1782.83	2482.6
21.24	97.0098	200.371	379.766	673.98	1137.75	1783.09	2482.8
21.34	97.0684	200.408	379.865	674.092	1137.9	1783.39	2482.99
21.44	97.1309	200.482	379.928	674.201	1138.04	1783.65	2483.19
21.54	97.1758	200.537	379.998	674.307	1138.19	1783.9	2483.4
21.64	97.2305	200.602	380.086	674.434	1138.34	1784.17	2483.6
21.74	97.2744	200.687	380.171	674.558	1138.49	1784.39	2483.8
21.84	97.3311	200.743	380.247	674.661	1138.65	1784.6	2483.99
21.94	97.3857	200.794	380.29	674.767	1138.8	1784.81	2484.18
22.04	97.4658	200.866	380.351	674.878	1138.94	1785.01	2484.37
22.14	97.5254	200.916	380.42	674.986	1139.1	1785.22	2484.58
22.24	97.5645	200.977	380.48	675.086	1139.25	1785.44	2484.77
22.34	97.6348	201.045	380.561	675.197	1139.38	1785.65	2484.97
22.44	97.6816	201.113	380.637	675.293	1139.54	1785.82	2485.15
22.54	97.7354	201.187	380.71	675.397	1139.7	1786.05	2485.37
22.64	97.7861	201.245	380.761	675.487	1139.85	1786.24	2485.53
22.74	97.8496	201.311	380.834	675.592	1140.01	1786.43	2485.72
22.84	97.8945	201.365	380.9	675.666	1140.15	1786.65	2485.92
22.94	97.9492	201.41	380.984	675.762	1140.29	1786.86	2486.11
23.04	98.0156	201.467	381.053	675.857	1140.43	1787.06	2486.27
23.14	98.0605	201.521	381.123	675.951	1140.58	1787.26	2486.44
23.24	98.1299	201.571	381.204	676.052	1140.73	1787.45	2486.63
23.34	98.1807	201.622	381.274	676.153	1140.89	1787.65	2486.81
23.44	98.2354	201.653	381.329	676.228	1141.04	1787.83	2486.99
23.54	98.2852	201.715	381.398	676.328	1141.19	1788.05	2487.18
23.64	98.3398	201.77	381.473	676.422	1141.32	1788.23	2487.33
23.74	98.3848	201.814	381.568	676.506	1141.46	1788.4	2487.53
23.84	98.4365	201.856	381.649	676.618	1141.6	1788.61	2487.72
23.94	98.4854	201.917	381.729	676.718	1141.76	1788.78	2487.91
24.04	98.5186	201.96	381.776	676.812	1141.9	1788.94	2488.08
24.14	98.5654	202.005	381.86	676.919	1142.05	1789.13	2488.27
24.24	98.6318	202.052	381.946	677.032	1142.18	1789.31	2488.46
24.34	98.6689	202.101	381.995	677.112	1142.31	1789.49	2488.63
24.44	98.7139	202.146	382.06	677.177	1142.45	1789.67	2488.81
24.54	98.7705	202.2	382.134	677.282	1142.59	1789.84	2488.98
24.64	98.8213	202.251	382.196	677.384	1142.73	1790.01	2489.16
24.74	98.8604	202.3	382.245	677.472	1142.88	1790.21	2489.33
24.84	98.9053	202.356	382.29	677.587	1143.03	1790.39	2489.5
24.94	98.9512	202.402	382.367	677.691	1143.17	1790.59	2489.66
25.04	98.9902	202.441	382.406	677.762	1143.28	1790.76	2489.8
25.14	99.041	202.502	382.486	677.861	1143.4	1790.97	2489.96
25.24	99.0811	202.552	382.524	677.935	1143.56	1791.15	2490.14
25.34	99.1357	202.606	382.579	678.009	1143.7	1791.34	2490.31
25.44	99.1758	202.676	382.641	678.098	1143.84	1791.52	2490.48
25.54	99.2207	202.719	382.703	678.203	1143.96	1791.69	2490.68
25.64	99.2559	202.768	382.779	678.287	1144.08	1791.88	2490.86
25.74	99.2891	202.811	382.834	678.361	1144.19	1792.04	2491.01
25.84	99.332	202.861	382.896	678.475	1144.31	1792.22	2491.18
25.94	99.3701	202.909	382.976	678.542	1144.44	1792.39	2491.37
26.04	99.4053	202.958	383.04	678.618	1144.57	1792.59	2491.55
26.14	99.4453	203.006	383.111	678.717	1144.71	1792.76	2491.74
26.24	99.4805	203.051	383.164	678.793	1144.83	1792.94	2491.92
26.34	99.5186	203.091	383.235	678.88	1144.95	1793.12	2492.09
26.44	99.5654	203.147	383.312	678.976	1145.07	1793.3	2492.26
26.54	99.5986	203.19	383.374	679.062	1145.18	1793.46	2492.43
26.64	99.6289	203.232	383.436	679.162	1145.32	1793.65	2492.58
26.74	99.6602	203.27	383.504	679.242	1145.46	1793.83	2492.74
26.84	99.7109	203.332	383.586	679.332	1145.6	1794.02	2492.9
26.94	99.7461	203.355	383.648	679.418	1145.73	1794.18	2493.07
27.04	99.7754	203.404	383.709	679.518	1145.86	1794.37	2493.24
27.14	99.8252	203.458	383.771	679.626	1145.99	1794.52	2493.4
27.24	99.8564	203.507	383.831	679.706	1146.11	1794.69	2493.55
27.34	99.8916	203.552	383.888	679.802	1146.23	1794.84	2493.71
27.44	99.9404	203.601	383.944	679.913	1146.36	1794.99	2493.88
27.54	99.9717	203.653	384.017	680.001	1146.49	1795.16	2494.03
27.64	100.01	203.701	384.084	680.092	1146.61	1795.33	2494.19
27.74	100.051	203.752	384.146	680.193	1146.74	1795.49	2494.36
27.84	100.076	203.795	384.201	680.268	1146.87	1795.65	2494.52
27.94	100.12	203.831	384.265	680.343	1146.98	1795.81	2494.69
28.04	100.159	203.88	384.313	680.423	1147.11	1795.98	2494.84
28.14	100.19	203.919	384.376	680.513	1147.22	1796.14	2494.99
28.24	100.244	203.965	384.449	680.586	1147.36	1796.32	2495.16
28.34	100.281	204.01	384.514	680.674	1147.49	1796.5	2495.32
28.44	100.32	204.063	384.586	680.754	1147.61	1796.66	2495.47
28.54	100.359	204.111	384.654	680.842	1147.74	1796.84	2495.62
28.64	100.401	204.173	384.716	680.911	1147.85	1797.02	2495.77
28.74	100.431	204.222	384.776	680.991	1148	1797.17	2495.93
28.84	100.469	204.27	384.824	681.051	1148.11	1797.32	2496.08
28.94	100.505	204.323	384.89	681.155	1148.26	1797.5	2496.25
29.04	100.54	204.372	384.935	681.251	1148.38	1797.66	2496.4
29.14	100.589	204.409	384.983	681.323	1148.5	1797.82	2496.57
29.24	100.615	204.445	385.051	681.387	1148.62	1797.98	2496.71
29.34	100.664	204.486	385.107	681.494	1148.72	1798.13	2496.88
29.44	100.699	204.52	385.164	681.582	1148.83	1798.29	2497.03
29.54	100.727	204.568	385.213	681.658	1148.95	1798.47	2497.2
29.64	100.766	204.605	385.262	681.738	1149.08	1798.63	2497.38
29.74	100.8	204.642	385.306	681.821	1149.2	1798.77	2497.52
29.84	100.837	204.687	385.37	681.897	1149.32	1798.96	2497.68
29.94	100.875	204.727	385.441	681.996	1149.46	1799.12	2497.84
30.04	100.915	204.776	385.511	682.077	1149.57	1799.26	2497.99
30.14	100.955	204.816	385.57	682.156	1149.7	1799.41	2498.14
30.24	101	204.861	385.627	682.232	1149.82	1799.56	2498.27
30.34	101.035	204.885	385.67	682.287	1149.95	1799.71	2498.42
30.44	101.085	204.927	385.731	682.356	1150.09	1799.86	2498.58
30.54	101.114	204.976	385.8	682.437	1150.22	1800.01	2498.73
30.64	101.142	205.021	385.837	682.513	1150.35	1800.13	2498.88
30.74	101.175	205.044	385.892	682.587	1150.45	1800.31	2499
30.84	101.219	205.09	385.953	682.691	1150.56	1800.46	2499.17
30.94	101.25	205.121	386.004	682.762	1150.66	1800.6	2499.31
31.04	101.285	205.154	386.061	682.826	1150.77	1800.74	2499.46
31.14	101.319	205.2	386.126	682.911	1150.91	1800.91	2499.61
31.24	101.354	205.243	386.169	682.997	1151.02	1801.06	2499.74
31.34	101.38	205.28	386.214	683.081	1151.12	1801.22	2499.91
31.44	101.431	205.331	386.276	683.183	1151.26	1801.37	2500.05
31.54	101.471	205.371	386.324	683.262	1151.38	1801.54	2500.2
31.64	101.496	205.408	386.381	683.338	1151.5	1801.7	2500.35
31.74	101.524	205.444	386.448	683.417	1151.6	1801.87	2500.5
31.84	101.562	205.481	386.505	683.493	1151.73	1802	2500.64
31.94	101.586	205.518	386.561	683.557	1151.86	1802.15	2500.79
32.04	101.63	205.56	386.614	683.642	1151.98	1802.31	2500.95
32.14	101.667	205.608	386.663	683.718	1152.1	1802.46	2501.08
32.24	101.695	205.645	386.73	683.797	1152.19	1802.61	2501.25
32.34	101.734	205.697	386.779	683.857	1152.29	1802.78	2501.38
32.44	101.771	205.729	386.815	683.94	1152.39	1802.91	2501.52
32.54	101.801	205.771	386.877	684.002	1152.49	1803.04	2501.67
32.64	101.824	205.814	386.92	684.076	1152.58	1803.19	2501.81
32.74	101.85	205.852	386.957	684.172	1152.68	1803.33	2501.94
32.84	101.879	205.881	387.014	684.232	1152.8	1803.47	2502.08
32.94	101.896	205.926	387.07	684.297	1152.91	1803.61	2502.25
33.04	101.927	205.976	387.132	684.378	1153.02	1803.77	2502.39
33.14	101.96	206.011	387.194	684.452	1153.13	1803.91	2502.51
33.24	101.984	206.047	387.242	684.516	1153.24	1804.05	2502.66
33.34	102.002	206.092	387.287	684.592	1153.35	1804.19	2502.8
33.44	102.04	206.132	387.335	684.663	1153.48	1804.33	2502.96
33.54	102.065	206.157	387.392	684.739	1153.61	1804.49	2503.09
33.64	102.084	206.205	387.439	684.826	1153.72	1804.67	2503.24
33.74	102.121	206.23	387.496	684.914	1153.83	1804.79	2503.39
33.84	102.155	206.284	387.562	684.987	1153.96	1804.94	2503.55
33.94	102.181	206.321	387.606	685.071	1154.08	1805.09	2503.7
34.04	102.219	206.361	387.654	685.131	1154.18	1805.26	2503.83
34.14	102.25	206.391	387.723	685.203	1154.3	1805.4	2503.97
34.24	102.28	206.433	387.776	685.272	1154.4	1805.54	2504.11
34.34	102.31	206.47	387.845	685.353	1154.52	1805.68	2504.25
34.44	102.347	206.507	387.87	685.409	1154.61	1805.83	2504.39
34.54	102.375	206.547	387.93	685.488	1154.73	1805.98	2504.54
34.64	102.404	206.584	387.979	685.557	1154.83	1806.12	2504.67
34.74	102.43	206.621	388.004	685.633	1154.94	1806.24	2504.8
34.84	102.457	206.646	388.053	685.697	1155.04	1806.38	2504.95
34.94	102.48	206.682	388.096	685.771	1155.14	1806.52	2505.09
35.04	102.506	206.715	388.152	685.848	1155.24	1806.64	2505.25
35.14	102.534	206.755	388.188	685.935	1155.36	1806.77	2505.38
35.24	102.564	206.785	388.25	686.027	1155.46	1806.91	2505.52
35.34	102.592	206.822	388.295	686.104	1155.57	1807.04	2505.66
35.44	102.615	206.846	388.342	686.178	1155.67	1807.2	2505.81
35.54	102.645	206.887	388.379	686.266	1155.79	1807.34	2505.95
35.64	102.675	206.917	388.44	686.347	1155.9	1807.47	2506.08
35.74	102.715	206.945	388.488	686.418	1156.01	1807.61	2506.23
35.84	102.74	206.971	388.537	686.463	1156.12	1807.75	2506.37
35.94	102.778	207.011	388.585	686.542	1156.22	1807.89	2506.48
36.04	102.812	207.042	388.647	686.632	1156.33	1808.04	2506.6
36.14	102.85	207.082	388.703	686.691	1156.43	1808.2	2506.74
36.24	102.865	207.115	388.74	686.775	1156.53	1808.33	2506.88
36.34	102.894	207.144	388.8	686.847	1156.66	1808.48	2507.03
36.44	102.931	207.19	388.866	686.94	1156.76	1808.63	2507.17
36.54	102.966	207.228	388.899	687.009	1156.88	1808.75	2507.32
36.64	103.006	207.266	388.953	687.078	1156.99	1808.89	2507.46
36.74	103.031	207.301	389.004	687.141	1157.09	1809.03	2507.59
36.84	103.071	207.343	389.065	687.214	1157.18	1809.17	2507.72
36.94	103.1	207.379	389.113	687.293	1157.3	1809.32	2507.87
37.04	103.125	207.408	389.17	687.357	1157.42	1809.46	2508.02
37.14	103.155	207.444	389.218	687.397	1157.53	1809.58	2508.16
37.24	103.181	207.481	389.286	687.493	1157.64	1809.72	2508.29
37.34	103.204	207.524	389.329	687.556	1157.75	1809.86	2508.42
37.44	103.234	207.566	389.371	687.625	1157.86	1810.02	2508.55
37.54	103.262	207.592	389.416	687.693	1157.96	1810.15	2508.68
37.64	103.29	207.62	389.476	687.753	1158.08	1810.29	2508.81
37.74	103.315	207.657	389.509	687.837	1158.2	1810.43	2508.95
37.84	103.344	207.705	389.568	687.916	1158.31	1810.56	2509.06
37.94	103.377	207.748	389.623	688.018	1158.41	1810.71	2509.2
38.04	103.396	207.785	389.672	688.109	1158.52	1810.84	2509.32
38.14	103.425	207.825	389.72	688.177	1158.61	1810.97	2509.45
38.24	103.46	207.862	389.776	688.261	1158.72	1811.1	2509.58
38.34	103.492	207.9	389.838	688.303	1158.82	1811.24	2509.72
38.44	103.516	207.947	389.869	688.365	1158.93	1811.38	2509.83
38.54	103.546	207.997	389.923	688.458	1159.01	1811.52	2509.97
38.64	103.574	208.025	389.971	688.537	1159.11	1811.63	2510.1
38.74	103.6	208.063	390.004	688.621	1159.19	1811.75	2510.23
38.84	103.62	208.099	390.063	688.692	1159.28	1811.88	2510.34
38.94	103.656	208.135	390.131	688.768	1159.38	1812.01	2510.49
39.04	103.68	208.17	390.186	688.83	1159.46	1812.12	2510.63
39.14	103.714	208.204	390.239	688.907	1159.57	1812.25	2510.79
39.24	103.741	208.241	390.296	688.983	1159.66	1812.39	2510.92
39.34	103.775	208.287	390.35	689.076	1159.78	1812.54	2511.06
39.44	103.789	208.311	390.393	689.15	1159.86	1812.65	2511.2
39.54	103.836	208.355	390.453	689.219	1159.97	1812.79	2511.35
39.64	103.866	208.396	390.501	689.278	1160.09	1812.91	2511.5
39.74	103.882	208.433	390.546	689.331	1160.18	1813.04	2511.63
39.84	103.91	208.461	390.605	689.391	1160.28	1813.19	2511.77
39.94	103.95	208.513	390.665	689.462	1160.4	1813.33	2511.92
40.04	103.974	208.536	390.72	689.524	1160.5	1813.47	2512.04
40.14	104.006	208.574	390.77	689.578	1160.62	1813.61	2512.18
40.24	104.021	208.611	390.838	689.643	1160.7	1813.73	2512.29
40.34	104.045	208.646	390.869	689.697	1160.79	1813.85	2512.42
40.44	104.075	208.677	390.919	689.747	1160.89	1813.97	2512.58
40.54	104.1	208.711	390.965	689.82	1161.01	1814.11	2512.72
40.64	104.125	208.734	391.008	689.887	1161.11	1814.22	2512.86
40.74	104.15	208.76	391.045	689.943	1161.2	1814.34	2512.97
40.84	104.185	208.806	391.11	690.017	1161.31	1814.47	2513.13
40.94	104.2	208.843	391.167	690.081	1161.44	1814.6	2513.24
41.04	104.235	208.878	391.222	690.179	1161.54	1814.72	2513.38
41.14	104.257	208.897	391.253	690.237	1161.62	1814.83	2513.51
41.24	104.291	208.92	391.307	690.303	1161.73	1814.98	2513.66
41.34	104.324	208.955	391.361	690.346	1161.83	1815.1	2513.81
41.44	104.354	208.985	391.411	690.419	1161.95	1815.22	2513.95
41.54	104.386	209.015	391.46	690.468	1162.06	1815.37	2514.05
41.64	104.406	209.045	391.502	690.549	1162.16	1815.5	2514.17
41.74	104.435	209.065	391.538	690.616	1162.26	1815.62	2514.3
41.84	104.46	209.11	391.575	690.692	1162.35	1815.75	2514.4
41.94	104.496	209.137	391.621	690.777	1162.46	1815.88	2514.54
42.04	104.506	209.164	391.66	690.836	1162.52	1815.98	2514.64
42.14	104.54	209.2	391.704	690.884	1162.61	1816.13	2514.78
42.24	104.569	209.241	391.765	690.952	1162.71	1816.26	2514.9
42.34	104.596	209.266	391.801	691.027	1162.8	1816.39	2515
42.44	104.621	209.301	391.855	691.102	1162.9	1816.53	2515.13
42.54	104.646	209.338	391.893	691.17	1162.99	1816.66	2515.27
42.64	104.676	209.355	391.941	691.258	1163.08	1816.77	2515.39
42.74	104.704	209.384	391.989	691.306	1163.17	1816.9	2515.54
42.84	104.72	209.421	392.026	691.351	1163.24	1817.01	2515.66
42.94	104.752	209.443	392.068	691.412	1163.35	1817.14	2515.79
43.04	104.775	209.475	392.111	691.459	1163.45	1817.26	2515.9
43.14	104.801	209.512	392.156	691.523	1163.54	1817.38	2516.02
43.24	104.829	209.54	392.185	691.583	1163.64	1817.5	2516.15
43.34	104.856	209.565	392.229	691.628	1163.74	1817.6	2516.29
43.44	104.875	209.605	392.27	691.676	1163.8	1817.71	2516.43
43.54	104.9	209.631	392.314	691.732	1163.9	1817.82	2516.52
43.64	104.919	209.671	392.354	691.8	1163.99	1817.93	2516.62
43.74	104.949	209.701	392.404	691.861	1164.06	1818.06	2516.74
43.84	104.977	209.738	392.449	691.906	1164.16	1818.17	2516.86
43.94	105.005	209.774	392.489	691.978	1164.25	1818.29	2516.99
44.04	105.03	209.8	392.534	692.034	1164.34	1818.42	2517.12
44.14	105.059	209.84	392.586	692.09	1164.42	1818.54	2517.26
44.24	105.08	209.859	392.613	692.141	1164.51	1818.64	2517.38
44.34	105.109	209.9	392.654	692.209	1164.6	1818.76	2517.48
44.44	105.131	209.932	392.705	692.291	1164.7	1818.89	2517.6
44.54	105.164	209.967	392.74	692.357	1164.81	1819.01	2517.74
44.64	105.196	209.997	392.79	692.438	1164.91	1819.13	2517.88
44.74	105.227	210.047	392.82	692.496	1165	1819.25	2518.02
44.84	105.246	210.066	392.859	692.559	1165.1	1819.37	2518.15
44.94	105.28	210.101	392.905	692.612	1165.19	1819.49	2518.28
45.04	105.312	210.132	392.937	692.663	1165.26	1819.59	2518.4
45.14	105.34	210.16	392.984	692.742	1165.34	1819.7	2518.53
45.24	105.37	210.19	393.026	692.812	1165.44	1819.83	2518.67
45.34	105.394	210.214	393.069	692.878	1165.51	1819.94	2518.8
45.44	105.436	210.244	393.119	692.928	1165.61	1820.06	2518.94
45.54	105.456	210.286	393.161	692.997	1165.71	1820.18	2519.05
45.64	105.485	210.315	393.202	693.038	1165.8	1820.3	2519.17
45.74	105.511	210.341	393.247	693.071	1165.88	1820.41	2519.28
45.84	105.541	210.381	393.295	693.123	1165.98	1820.53	2519.41
45.94	105.566	210.418	393.332	693.168	1166.08	1820.64	2519.53
46.04	105.601	210.452	393.386	693.222	1166.18	1820.75	2519.65
46.14	105.619	210.48	393.426	693.27	1166.3	1820.88	2519.75
46.24	105.645	210.518	393.471	693.318	1166.41	1820.99	2519.88
46.34	105.681	210.54	393.524	693.392	1166.49	1821.11	2519.99
46.44	105.711	210.57	393.555	693.441	1166.58	1821.23	2520.11
46.54	105.73	210.611	393.596	693.482	1166.66	1821.33	2520.23
46.64	105.759	210.64	393.636	693.55	1166.75	1821.43	2520.35
46.74	105.789	210.67	393.686	693.623	1166.83	1821.56	2520.46
46.84	105.814	210.686	393.721	693.686	1166.94	1821.67	2520.56
46.94	105.855	210.725	393.76	693.748	1167.02	1821.78	2520.69
47.04	105.876	210.767	393.79	693.81	1167.11	1821.89	2520.81
47.14	105.899	210.79	393.837	693.884	1167.19	1822	2520.92
47.24	105.927	210.827	393.87	693.929	1167.28	1822.1	2521.05
47.34	105.955	210.855	393.91	693.988	1167.36	1822.21	2521.16
47.44	105.971	210.881	393.936	694.041	1167.46	1822.33	2521.29
47.54	105.999	210.909	393.976	694.12	1167.58	1822.44	2521.41
47.64	106.02	210.951	394.014	694.193	1167.68	1822.57	2521.52
47.74	106.046	210.985	394.06	694.247	1167.79	1822.7	2521.66
47.84	106.071	211.011	394.104	694.312	1167.88	1822.79	2521.76
47.94	106.09	211.039	394.145	694.352	1167.96	1822.91	2521.87
48.04	106.11	211.069	394.187	694.401	1168.07	1823.01	2521.99
48.14	106.14	211.103	394.216	694.442	1168.16	1823.15	2522.09
48.24	106.168	211.131	394.256	694.502	1168.25	1823.26	2522.22
48.34	106.186	211.156	394.289	694.547	1168.34	1823.39	2522.32
48.44	106.211	211.191	394.324	694.621	1168.42	1823.51	2522.44
48.54	106.23	211.221	394.365	694.682	1168.5	1823.62	2522.56
48.64	106.251	211.251	394.396	694.743	1168.56	1823.73	2522.68
48.74	106.271	211.282	394.427	694.802	1168.62	1823.82	2522.79
48.84	106.295	211.328	394.469	694.855	1168.72	1823.93	2522.89
48.94	106.309	211.359	394.504	694.91	1168.79	1824.06	2523.04
49.04	106.337	211.396	394.56	694.978	1168.89	1824.2	2523.17
49.14	106.355	211.424	394.6	695.045	1168.97	1824.31	2523.31
49.24	106.385	211.457	394.648	695.086	1169.05	1824.43	2523.43
49.34	106.405	211.495	394.679	695.147	1169.14	1824.53	2523.55
49.44	106.419	211.519	394.726	695.21	1169.2	1824.64	2523.66
49.54	106.45	211.562	394.757	695.272	1169.3	1824.74	2523.78
49.64	106.477	211.596	394.811	695.318	1169.4	1824.85	2523.9
49.74	106.5	211.619	394.846	695.373	1169.5	1824.94	2524.01
49.84	106.521	211.661	394.884	695.423	1169.6	1825.06	2524.13
49.94	106.54	211.69	394.925	695.483	1169.69	1825.16	2524.25
50.04	106.56	211.712	394.954	695.532	1169.79	1825.26	2524.38
50.14	106.591	211.743	394.997	695.583	1169.9	1825.37	2524.5
50.24	106.609	211.771	395.037	695.643	1169.98	1825.48	2524.62
50.34	106.641	211.801	395.074	695.703	1170.08	1825.58	2524.74
50.44	106.661	211.831	395.116	695.753	1170.17	1825.68	2524.85
50.54	106.685	211.854	395.151	695.815	1170.26	1825.78	2524.96
50.64	106.705	211.885	395.189	695.877	1170.35	1825.88	2525.08
50.74	106.729	211.931	395.235	695.942	1170.43	1825.97	2525.2
50.84	106.757	211.956	395.28	696.007	1170.51	1826.08	2525.32
50.94	106.775	211.984	395.32	696.047	1170.57	1826.16	2525.43
51.04	106.795	212.014	395.361	696.115	1170.63	1826.28	2525.56
51.14	106.815	212.056	395.411	696.196	1170.71	1826.38	2525.66
51.24	106.845	212.085	395.44	696.269	1170.76	1826.48	2525.78
51.34	106.874	212.126	395.489	696.317	1170.84	1826.59	2525.88
51.44	106.896	212.156	395.52	696.387	1170.92	1826.7	2526
51.54	106.926	212.186	395.549	696.447	1171	1826.79	2526.12
51.64	106.945	212.227	395.59	696.508	1171.09	1826.91	2526.25
51.74	106.975	212.244	395.631	696.557	1171.17	1827.03	2526.38
51.84	106.995	212.274	395.681	696.606	1171.25	1827.15	2526.5
51.94	107.015	212.308	395.729	696.655	1171.33	1827.28	2526.6
52.04	107.046	212.337	395.759	696.708	1171.43	1827.4	2526.7
52.14	107.066	212.355	395.813	696.77	1171.53	1827.52	2526.82
52.24	107.095	212.384	395.849	696.825	1171.61	1827.63	2526.93
52.34	107.11	212.413	395.886	696.862	1171.71	1827.74	2527.05
52.44	107.145	212.447	395.939	696.936	1171.82	1827.85	2527.19
52.54	107.165	212.478	395.989	696.997	1171.91	1827.97	2527.31
52.64	107.187	212.515	396.022	697.046	1171.99	1828.07	2527.42
52.74	107.211	212.553	396.076	697.123	1172.08	1828.17	2527.52
52.84	107.23	212.582	396.105	697.172	1172.14	1828.27	2527.64
52.94	107.251	212.612	396.155	697.222	1172.24	1828.38	2527.75
53.04	107.274	212.636	396.19	697.276	1172.32	1828.46	2527.87
53.14	107.309	212.67	396.244	697.342	1172.41	1828.55	2527.98
53.24	107.32	212.689	396.264	697.4	1172.47	1828.63	2528.09
53.34	107.346	212.725	396.311	697.467	1172.58	1828.74	2528.21
53.44	107.376	212.747	396.36	697.528	1172.64	1828.84	2528.31
53.54	107.396	212.788	396.401	697.577	1172.74	1828.94	2528.4
53.64	107.43	212.822	396.436	697.631	1172.81	1829.04	2528.51
53.74	107.45	212.853	396.485	697.685	1172.89	1829.16	2528.62
53.84	107.485	212.884	396.528	697.747	1172.96	1829.22	2528.74
53.94	107.506	212.906	396.59	697.797	1173.05	1829.34	2528.85
54.04	107.54	212.94	396.636	697.851	1173.15	1829.44	2528.96
54.14	107.55	212.96	396.667	697.894	1173.23	1829.55	2529.05
54.24	107.568	212.988	396.703	697.941	1173.28	1829.65	2529.2
54.34	107.584	213.006	396.74	698.006	1173.38	1829.72	2529.31
54.44	107.62	213.04	396.786	698.071	1173.45	1829.84	2529.42
54.54	107.636	213.058	396.819	698.128	1173.54	1829.94	2529.55
54.64	107.655	213.075	396.86	698.177	1173.61	1830.02	2529.68
54.74	107.686	213.105	396.902	698.227	1173.7	1830.12	2529.8
54.84	107.715	213.127	396.932	698.299	1173.79	1830.21	2529.92
54.94	107.737	213.157	396.981	698.356	1173.89	1830.33	2530.03
55.04	107.766	213.186	397.021	698.416	1173.98	1830.42	2530.13
55.14	107.781	213.211	397.066	698.473	1174.04	1830.5	2530.26
55.24	107.81	213.231	397.106	698.532	1174.11	1830.59	2530.4
55.34	107.83	213.262	397.156	698.582	1174.21	1830.68	2530.5
55.44	107.85	213.281	397.188	698.633	1174.28	1830.76	2530.6
55.54	107.864	213.315	397.229	698.698	1174.37	1830.87	2530.74
55.64	107.89	213.339	397.265	698.749	1174.45	1830.95	2530.85
55.74	107.91	213.361	397.307	698.811	1174.54	1831.03	2530.96
55.84	107.936	213.387	397.34	698.867	1174.62	1831.14	2531.07
55.94	107.949	213.41	397.363	698.91	1174.69	1831.24	2531.19
56.04	107.98	213.434	397.406	698.973	1174.77	1831.35	2531.3
56.14	107.996	213.457	397.441	699.016	1174.85	1831.45	2531.41
56.24	108.012	213.471	397.467	699.072	1174.94	1831.55	2531.5
56.34	108.03	213.499	397.507	699.112	1175.02	1831.66	2531.62
56.44	108.061	213.521	397.545	699.174	1175.1	1831.75	2531.73
56.54	108.074	213.545	397.58	699.217	1175.17	1831.85	2531.83
56.64	108.095	213.587	397.622	699.278	1175.25	1831.95	2531.95
56.74	108.127	213.605	397.66	699.316	1175.33	1832.05	2532.05
56.84	108.141	213.629	397.695	699.363	1175.39	1832.16	2532.17
56.94	108.156	213.658	397.732	699.416	1175.47	1832.26	2532.27
57.04	108.175	213.675	397.769	699.476	1175.56	1832.37	2532.37
57.14	108.19	213.7	397.806	699.521	1175.63	1832.46	2532.48
57.24	108.214	213.724	397.841	699.556	1175.7	1832.56	2532.58
57.34	108.244	213.754	397.879	699.605	1175.78	1832.66	2532.68
57.44	108.266	213.775	397.932	699.658	1175.88	1832.78	2532.79
57.54	108.286	213.817	397.97	699.708	1175.96	1832.9	2532.9
57.64	108.3	213.841	397.993	699.751	1176.05	1833.01	2533.01
57.74	108.315	213.866	398.03	699.808	1176.13	1833.1	2533.1
57.84	108.334	213.887	398.059	699.855	1176.23	1833.21	2533.21
57.94	108.359	213.912	398.084	699.912	1176.32	1833.31	2533.33
58.04	108.391	213.941	398.113	699.961	1176.41	1833.4	2533.43
58.14	108.412	213.98	398.156	700.004	1176.5	1833.49	2533.55
58.24	108.426	214.016	398.191	700.047	1176.58	1833.59	2533.66
58.34	108.451	214.041	398.236	700.111	1176.65	1833.68	2533.77
58.44	108.465	214.064	398.271	700.166	1176.74	1833.79	2533.88
58.54	108.499	214.099	398.325	700.212	1176.82	1833.87	2533.99
58.64	108.517	214.128	398.362	700.249	1176.9	1833.98	2534.08
58.74	108.536	214.157	398.399	700.298	1176.98	1834.09	2534.18
58.84	108.551	214.182	398.436	700.361	1177.06	1834.18	2534.31
58.94	108.566	214.207	398.461	700.406	1177.14	1834.28	2534.41
59.04	108.58	214.242	398.484	700.461	1177.17	1834.38	2534.49
59.14	108.61	214.272	398.526	700.522	1177.26	1834.46	2534.59
59.24	108.63	214.29	398.567	700.571	1177.35	1834.57	2534.7
59.34	108.644	214.313	398.599	700.626	1177.42	1834.65	2534.79
59.44	108.666	214.348	398.641	700.688	1177.5	1834.73	2534.91
59.54	108.695	214.365	398.682	700.756	1177.57	1834.83	2535.01
59.64	108.711	214.391	398.715	700.813	1177.63	1834.9	2535.1
59.74	108.729	214.419	398.755	700.872	1177.73	1834.97	2535.21
59.84	108.755	214.456	398.792	700.937	1177.81	1835.05	2535.31
59.94	108.774	214.485	398.829	700.997	1177.9	1835.13	2535.4
60.04	108.79	214.501	398.864	701.052	1177.98	1835.22	2535.52
60.14	108.806	214.526	398.901	701.108	1178.1	1835.28	2535.64
60.24	108.826	214.557	398.932	701.166	1178.17	1835.4	2535.75
60.34	108.85	214.58	398.963	701.213	1178.23	1835.48	2535.85
60.44	108.87	214.61	399.005	701.263	1178.33	1835.59	2535.98
60.54	108.884	214.626	399.04	701.306	1178.41	1835.67	2536.06
60.64	108.911	214.651	399.065	701.351	1178.49	1835.76	2536.17
60.74	108.931	214.681	399.114	701.411	1178.57	1835.87	2536.27
60.84	108.96	214.71	399.155	701.46	1178.65	1835.98	2536.39
60.94	108.981	214.741	399.198	701.503	1178.73	1836.08	2536.51
61.04	108.995	214.757	399.229	701.546	1178.81	1836.17	2536.62
61.14	109.024	214.794	399.259	701.599	1178.88	1836.25	2536.72
61.24	109.057	214.828	399.301	701.637	1178.94	1836.36	2536.8
61.34	109.07	214.852	399.324	701.691	1179.02	1836.44	2536.91
61.44	109.102	214.883	399.367	701.723	1179.09	1836.54	2537.01
61.54	109.115	214.906	399.41	701.766	1179.17	1836.64	2537.09
61.64	109.131	214.924	399.447	701.814	1179.25	1836.75	2537.18
61.74	109.165	214.946	399.489	701.876	1179.33	1836.86	2537.27
61.84	109.181	214.97	399.524	701.911	1179.39	1836.95	2537.36
61.94	109.211	214.992	399.566	701.973	1179.45	1837.03	2537.45
62.04	109.225	215.016	399.598	702.016	1179.53	1837.13	2537.52
62.14	109.25	215.041	399.627	702.072	1179.6	1837.22	2537.59
62.24	109.274	215.067	399.669	702.126	1179.68	1837.34	2537.7
62.34	109.274	215.087	399.688	702.177	1179.75	1837.45	2537.77
62.44	109.302	215.112	399.726	702.222	1179.82	1837.53	2537.85
62.54	109.315	215.124	399.761	702.276	1179.91	1837.62	2537.96
62.64	109.336	215.154	399.791	702.338	1179.99	1837.7	2538.06
62.74	109.355	215.188	399.832	702.387	1180.06	1837.78	2538.16
62.84	109.374	215.216	399.868	702.435	1180.15	1837.86	2538.29
62.94	109.39	215.241	399.905	702.491	1180.23	1837.93	2538.4
63.04	109.419	215.282	399.946	702.532	1180.33	1838.02	2538.52
63.14	109.439	215.313	399.984	702.594	1180.41	1838.1	2538.64
63.24	109.465	215.336	400.008	702.637	1180.48	1838.2	2538.75
63.34	109.484	215.354	400.049	702.697	1180.58	1838.28	2538.87
63.44	109.516	215.396	400.092	702.748	1180.65	1838.36	2538.97
63.54	109.531	215.422	400.137	702.793	1180.72	1838.44	2539.1
63.64	109.551	215.451	400.178	702.842	1180.8	1838.51	2539.2
63.74	109.581	215.472	400.206	702.901	1180.88	1838.61	2539.3
63.84	109.587	215.497	400.239	702.958	1180.95	1838.68	2539.41
63.94	109.61	215.521	400.274	703.001	1181.02	1838.76	2539.5
64.04	109.631	215.551	400.305	703.051	1181.09	1838.87	2539.61
64.14	109.645	215.574	400.34	703.098	1181.16	1838.95	2539.71
64.24	109.66	215.611	400.365	703.143	1181.22	1839.04	2539.81
64.34	109.681	215.634	400.407	703.185	1181.28	1839.12	2539.93
64.44	109.706	215.646	400.431	703.216	1181.34	1839.2	2540.04
64.54	109.727	215.676	400.473	703.258	1181.43	1839.3	2540.14
64.64	109.74	215.691	400.496	703.313	1181.48	1839.37	2540.23
64.74	109.77	215.721	400.525	703.361	1181.55	1839.45	2540.33
64.84	109.785	215.734	400.559	703.406	1181.6	1839.54	2540.46
64.94	109.799	215.75	400.594	703.449	1181.68	1839.63	2540.55
65.04	109.825	215.786	400.63	703.509	1181.76	1839.73	2540.67
65.14	109.839	215.802	400.665	703.54	1181.82	1839.79	2540.78
65.24	109.871	215.832	400.707	703.594	1181.88	1839.86	2540.9
65.34	109.895	215.855	400.73	703.637	1181.96	1839.93	2541.02
65.44	109.915	215.886	400.769	703.698	1182.06	1840.03	2541.14
65.54	109.934	215.914	400.809	703.727	1182.14	1840.09	2541.25
65.64	109.949	215.932	400.834	703.771	1182.2	1840.17	2541.37
65.74	109.965	215.945	400.852	703.816	1182.28	1840.26	2541.48
65.84	109.986	215.975	400.881	703.857	1182.36	1840.33	2541.6
65.94	110.007	216.009	400.923	703.907	1182.45	1840.43	2541.7
66.04	110.035	216.025	400.959	703.967	1182.52	1840.51	2541.79
66.14	110.051	216.051	400.996	704.012	1182.58	1840.58	2541.9
66.24	110.085	216.077	401.03	704.065	1182.67	1840.67	2542
66.34	110.099	216.089	401.065	704.112	1182.76	1840.77	2542.08
66.44	110.122	216.12	401.085	704.183	1182.82	1840.85	2542.17
66.54	110.141	216.141	401.125	704.223	1182.89	1840.93	2542.27
66.64	110.16	216.17	401.154	704.271	1182.95	1841.01	2542.35
66.74	110.181	216.192	401.185	704.333	1183.03	1841.1	2542.45
66.84	110.204	216.204	401.208	704.376	1183.09	1841.18	2542.54
66.94	110.229	216.238	401.254	704.41	1183.16	1841.29	2542.65
67.04	110.249	216.261	401.284	704.452	1183.23	1841.37	2542.74
67.14	110.28	216.29	401.313	704.501	1183.3	1841.45	2542.86
67.24	110.302	216.313	401.356	704.544	1183.38	1841.54	2542.95
67.34	110.326	216.336	401.391	704.598	1183.45	1841.64	2543.08
67.44	110.341	216.36	401.427	704.642	1183.49	1841.73	2543.17
67.54	110.37	216.39	401.464	704.683	1183.57	1841.82	2543.28
67.64	110.395	216.416	401.502	704.736	1183.63	1841.94	2543.38
67.74	110.405	216.446	401.532	704.778	1183.73	1842.06	2543.48
67.84	110.436	216.467	401.568	704.818	1183.81	1842.15	2543.58
67.94	110.456	216.497	401.591	704.868	1183.89	1842.27	2543.67
68.04	110.49	216.52	401.637	704.91	1183.97	1842.35	2543.77
68.14	110.51	216.541	401.666	704.971	1184.05	1842.45	2543.89
68.24	110.531	216.572	401.705	705.014	1184.14	1842.55	2543.99
68.34	110.565	216.606	401.743	705.067	1184.23	1842.65	2544.11
68.44	110.586	216.627	401.779	705.107	1184.32	1842.74	2544.21
68.54	110.61	216.661	401.825	705.153	1184.41	1842.82	2544.32
68.64	110.626	216.687	401.862	705.198	1184.49	1842.91	2544.42
68.74	110.66	216.721	401.904	705.24	1184.58	1842.99	2544.53
68.84	110.675	216.755	401.938	705.306	1184.64	1843.06	2544.63
68.94	110.695	216.785	401.98	705.355	1184.72	1843.13	2544.75
69.04	110.729	216.812	402.015	705.401	1184.8	1843.18	2544.88
69.14	110.749	216.829	402.056	705.474	1184.89	1843.25	2544.98
69.24	110.781	216.871	402.098	705.523	1184.97	1843.32	2545.07
69.34	110.807	216.898	402.141	705.578	1185.03	1843.41	2545.19
69.44	110.825	216.927	402.181	705.626	1185.09	1843.49	2545.29
69.54	110.851	216.94	402.206	705.671	1185.15	1843.54	2545.38
69.64	110.869	216.969	402.254	705.723	1185.21	1843.61	2545.47
69.74	110.89	216.991	402.284	705.772	1185.28	1843.68	2545.59
69.84	110.92	217.02	402.336	705.813	1185.36	1843.74	2545.7
69.94	110.946	217.056	402.38	705.868	1185.46	1843.84	2545.83
70.04	110.965	217.076	402.408	705.916	1185.54	1843.94	2545.92
70.14	110.995	217.106	402.45	705.958	1185.61	1844.02	2546
70.24	111.015	217.136	402.491	706.007	1185.67	1844.12	2546.1
70.34	111.034	217.157	402.521	706.067	1185.73	1844.22	2546.22
70.44	111.052	217.183	402.565	706.112	1185.81	1844.31	2546.29
70.54	111.076	217.205	402.6	706.158	1185.9	1844.4	2546.4
70.64	111.101	217.231	402.646	706.212	1185.99	1844.49	2546.51
70.74	111.116	217.257	402.671	706.257	1186.07	1844.57	2546.64
70.84	111.135	217.285	402.699	706.305	1186.12	1844.66	2546.73
70.94	111.169	217.312	402.733	706.362	1186.2	1844.78	2546.83
71.04	111.189	217.33	402.775	706.412	1186.26	1844.86	2546.92
71.14	111.209	217.352	402.805	706.453	1186.33	1844.94	2547.03
71.24	111.241	217.382	402.835	706.491	1186.41	1845.02	2547.15
71.34	111.26	217.41	402.875	706.543	1186.49	1845.1	2547.26
71.44	111.281	217.434	402.918	706.594	1186.57	1845.16	2547.36
71.54	111.3	217.45	402.954	706.63	1186.64	1845.24	2547.47
71.64	111.32	217.473	402.984	706.684	1186.72	1845.31	2547.57
71.74	111.35	217.502	403.014	706.721	1186.79	1845.41	2547.68
71.84	111.364	217.524	403.04	706.778	1186.88	1845.5	2547.77
71.94	111.381	217.541	403.064	706.822	1186.96	1845.58	2547.88
72.04	111.415	217.575	403.099	706.868	1187.04	1845.65	2547.99
72.14	111.431	217.601	403.124	706.913	1187.11	1845.73	2548.07
72.24	111.459	217.629	403.164	706.949	1187.17	1845.82	2548.16
72.34	111.469	217.65	403.193	706.99	1187.24	1845.9	2548.25
72.44	111.489	217.681	403.216	707.032	1187.32	1845.97	2548.35
72.54	111.51	217.703	403.254	707.082	1187.39	1846.05	2548.47
72.64	111.525	217.715	403.281	707.137	1187.46	1846.13	2548.57
72.74	111.541	217.74	403.307	707.174	1187.52	1846.2	2548.66
72.84	111.561	217.762	403.336	707.211	1187.6	1846.27	2548.73
72.94	111.58	217.791	403.365	707.26	1187.66	1846.35	2548.83
73.04	111.601	217.821	403.384	707.302	1187.72	1846.41	2548.91
73.14	111.62	217.843	403.425	707.343	1187.81	1846.48	2549.03
73.24	111.641	217.873	403.455	707.393	1187.87	1846.56	2549.14
73.34	111.654	217.885	403.471	707.416	1187.95	1846.63	2549.24
73.44	111.675	217.907	403.501	707.458	1188	1846.72	2549.36
73.54	111.701	217.941	403.527	707.512	1188.05	1846.8	2549.48
73.64	111.715	217.945	403.551	707.547	1188.11	1846.88	2549.55
73.74	111.741	217.981	403.587	707.622	1188.16	1846.97	2549.66
73.84	111.76	218.01	403.615	707.67	1188.23	1847.03	2549.76
73.94	111.784	218.044	403.649	707.728	1188.29	1847.11	2549.88
74.04	111.8	218.062	403.675	707.761	1188.36	1847.19	2549.96
74.14	111.804	218.073	403.698	707.808	1188.42	1847.25	2550.07
74.24	111.825	218.108	403.729	707.866	1188.47	1847.33	2550.16
74.34	111.845	218.138	403.759	707.927	1188.52	1847.41	2550.25
74.44	111.867	218.156	403.793	707.988	1188.59	1847.46	2550.35
74.54	111.877	218.186	403.811	708.029	1188.65	1847.54	2550.44
74.64	111.896	218.214	403.839	708.077	1188.73	1847.6	2550.53
74.74	111.916	218.236	403.869	708.127	1188.81	1847.7	2550.63
74.84	111.93	218.26	403.896	708.162	1188.87	1847.74	2550.72
74.94	111.95	218.302	403.927	708.231	1188.95	1847.82	2550.83
75.04	111.97	218.319	403.956	708.28	1189.02	1847.91	2550.93
75.14	111.994	218.354	403.99	708.338	1189.08	1847.99	2551.04
75.24	112.015	218.376	404.021	708.388	1189.16	1848.09	2551.15
75.34	112.03	218.399	404.044	708.431	1189.23	1848.17	2551.26
75.44	112.051	218.422	404.074	708.48	1189.3	1848.25	2551.35
75.54	112.061	218.451	404.104	708.541	1189.38	1848.33	2551.45
75.64	112.092	218.482	404.135	708.584	1189.45	1848.41	2551.55
75.74	112.111	218.504	404.176	708.633	1189.52	1848.49	2551.63
75.84	112.125	218.527	404.199	708.676	1189.57	1848.55	2551.73
75.94	112.149	218.55	404.233	708.733	1189.61	1848.65	2551.83
76.04	112.165	218.575	404.263	708.778	1189.65	1848.72	2551.92
76.14	112.185	218.597	404.292	708.815	1189.71	1848.78	2552.01
76.24	112.195	218.627	404.322	708.857	1189.79	1848.87	2552.13
76.34	112.217	218.648	404.359	708.898	1189.87	1848.94	2552.25
76.44	112.23	218.672	404.395	708.941	1189.91	1849	2552.33
76.54	112.246	218.686	404.42	708.979	1189.98	1849.08	2552.44
76.64	112.271	218.712	404.466	709.032	1190.04	1849.16	2552.54
76.74	112.28	218.731	404.485	709.063	1190.1	1849.23	2552.62
76.84	112.305	218.754	404.531	709.098	1190.16	1849.32	2552.73
76.94	112.324	218.775	404.561	709.146	1190.22	1849.4	2552.85
77.04	112.356	218.806	404.603	709.188	1190.3	1849.5	2552.93
77.14	112.37	218.821	404.626	709.231	1190.37	1849.58	2553.03
77.24	112.396	218.847	404.659	709.276	1190.44	1849.65	2553.14
77.34	112.409	218.87	404.683	709.312	1190.49	1849.7	2553.19
77.44	112.42	218.9	404.717	709.361	1190.55	1849.77	2553.28
77.54	112.449	218.93	404.754	709.391	1190.61	1849.85	2553.37
77.64	112.465	218.947	404.791	709.428	1190.68	1849.93	2553.45
77.74	112.485	218.976	404.831	709.468	1190.74	1850	2553.53
77.84	112.511	218.989	404.864	709.513	1190.8	1850.06	2553.64
77.94	112.535	219.027	404.891	709.578	1190.89	1850.14	2553.73
78.04	112.545	219.047	404.922	709.617	1190.98	1850.18	2553.82
78.14	112.574	219.064	404.951	709.666	1191.06	1850.24	2553.9
78.24	112.596	219.088	404.982	709.729	1191.15	1850.33	2554
78.34	112.615	219.117	405.02	709.777	1191.22	1850.39	2554.1
78.44	112.631	219.141	405.047	709.813	1191.28	1850.46	2554.2
78.54	112.661	219.163	405.085	709.862	1191.35	1850.54	2554.31
78.64	112.675	219.187	405.12	709.897	1191.42	1850.6	2554.42
78.74	112.695	219.205	405.15	709.967	1191.5	1850.67	2554.54
78.84	112.715	219.227	405.18	710.027	1191.57	1850.75	2554.64
78.94	112.74	219.24	405.205	710.084	1191.64	1850.82	2554.73
79.04	112.761	219.261	405.233	710.132	1191.7	1850.89	2554.82
79.14	112.771	219.28	405.265	710.183	1191.76	1850.97	2554.9
79.24	112.791	219.311	405.295	710.232	1191.82	1851.05	2555
79.34	112.814	219.334	405.33	710.275	1191.88	1851.12	2555.1
79.44	112.834	219.363	405.359	710.316	1191.96	1851.21	2555.2
79.54	112.854	219.386	405.39	710.358	1192.03	1851.33	2555.3
79.64	112.875	219.416	405.42	710.396	1192.1	1851.43	2555.38
79.74	112.891	219.439	405.455	710.42	1192.15	1851.52	2555.46
79.84	112.906	219.465	405.48	710.457	1192.23	1851.59	2555.55
79.94	112.935	219.493	405.509	710.497	1192.29	1851.67	2555.65
80.04	112.95	219.511	405.546	710.522	1192.36	1851.74	2555.74
80.14	112.974	219.534	405.569	710.558	1192.42	1851.82	2555.85
80.24	112.995	219.565	405.601	710.597	1192.47	1851.9	2555.94
80.34	113.009	219.581	405.624	710.632	1192.51	1851.96	2556.04
80.44	113.026	219.606	405.661	710.677	1192.6	1852.04	2556.13
80.54	113.047	219.637	405.691	710.719	1192.65	1852.11	2556.21
80.64	113.066	219.658	405.721	710.76	1192.72	1852.17	2556.31
80.74	113.09	219.682	405.744	710.803	1192.77	1852.22	2556.39
80.84	113.109	219.711	405.773	710.84	1192.83	1852.3	2556.5
80.94	113.146	219.747	405.81	710.888	1192.9	1852.38	2556.61
81.04	113.161	219.771	405.845	710.931	1192.97	1852.46	2556.68
81.14	113.186	219.797	405.879	710.988	1193.04	1852.54	2556.79
81.24	113.211	219.822	405.916	711.021	1193.12	1852.63	2556.88
81.34	113.229	219.839	405.944	711.073	1193.2	1852.73	2556.96
81.44	113.249	219.86	405.974	711.122	1193.28	1852.81	2557.05
81.54	113.265	219.886	406.011	711.167	1193.33	1852.91	2557.16
81.64	113.289	219.92	406.045	711.221	1193.41	1852.98	2557.26
81.74	113.312	219.931	406.075	711.263	1193.46	1853.07	2557.36
81.84	113.325	219.954	406.099	711.306	1193.55	1853.15	2557.45
81.94	113.346	219.977	406.129	711.348	1193.64	1853.21	2557.54
82.04	113.365	220.006	406.158	711.396	1193.7	1853.28	2557.63
82.14	113.385	220.035	406.191	711.457	1193.78	1853.34	2557.73
82.24	113.41	220.053	406.217	711.502	1193.83	1853.42	2557.81
82.34	113.421	220.071	406.247	711.544	1193.88	1853.49	2557.92
82.44	113.435	220.095	406.271	711.599	1193.94	1853.54	2558.04
82.54	113.462	220.112	406.296	711.644	1193.99	1853.61	2558.14
82.64	113.471	220.141	406.324	711.691	1194.05	1853.69	2558.22
82.74	113.501	220.163	406.354	711.733	1194.11	1853.78	2558.33
82.84	113.521	220.192	406.396	711.771	1194.19	1853.86	2558.42
82.94	113.541	220.211	406.426	711.813	1194.24	1853.92	2558.53
83.04	113.555	220.234	406.449	711.848	1194.29	1854.02	2558.64
83.14	113.589	220.261	406.476	711.89	1194.36	1854.1	2558.76
83.24	113.611	220.279	406.514	711.932	1194.41	1854.18	2558.86
83.34	113.625	220.295	406.541	711.967	1194.47	1854.26	2558.96
83.44	113.645	220.324	406.57	712.008	1194.54	1854.34	2559.05
83.54	113.665	220.347	406.601	712.058	1194.6	1854.42	2559.14
83.64	113.689	220.369	406.635	712.1	1194.69	1854.51	2559.25
83.74	113.715	220.395	406.66	712.137	1194.76	1854.59	2559.38
83.84	113.734	220.416	406.689	712.178	1194.82	1854.65	2559.49
83.94	113.757	220.438	406.72	712.228	1194.89	1854.72	2559.59
84.04	113.775	220.455	406.748	712.268	1194.97	1854.79	2559.69
84.14	113.806	220.485	406.79	712.317	1195.05	1854.88	2559.79
84.24	113.825	220.507	406.819	712.358	1195.12	1854.96	2559.87
84.34	113.841	220.521	406.845	712.403	1195.19	1855	2559.95
84.44	113.859	220.541	406.873	712.432	1195.26	1855.06	2560.05
84.54	113.875	220.555	406.902	712.469	1195.32	1855.13	2560.16
84.64	113.899	220.593	406.944	712.511	1195.4	1855.2	2560.27
84.74	113.916	220.605	406.969	712.547	1195.46	1855.25	2560.36
84.84	113.926	220.635	406.99	712.588	1195.53	1855.29	2560.44
84.94	113.95	220.659	407.026	712.62	1195.6	1855.37	2560.51
85.04	113.976	220.687	407.062	712.667	1195.66	1855.44	2560.62
85.14	113.991	220.712	407.087	712.712	1195.71	1855.5	2560.7
85.24	114.01	220.732	407.127	712.752	1195.78	1855.58	2560.81
85.34	114.025	220.746	407.152	712.777	1195.85	1855.64	2560.91
85.44	114.044	220.774	407.188	712.817	1195.91	1855.72	2561
85.54	114.05	220.792	407.214	712.862	1195.96	1855.8	2561.09
85.64	114.076	220.826	407.26	712.916	1196.07	1855.85	2561.17
85.74	114.097	220.849	407.282	712.97	1196.12	1855.92	2561.25
85.84	114.101	220.86	407.306	712.993	1196.15	1856	2561.33
85.94	114.116	220.878	407.343	713.026	1196.22	1856.07	2561.42
86.04	114.135	220.906	407.371	713.078	1196.27	1856.13	2561.5
86.14	114.15	220.92	407.396	713.111	1196.32	1856.21	2561.56
86.24	114.175	220.946	407.431	713.157	1196.39	1856.25	2561.67
86.34	114.209	220.98	407.477	713.191	1196.45	1856.31	2561.74
86.44	114.215	220.998	407.502	713.236	1196.5	1856.38	2561.84
86.54	114.23	221.01	407.525	713.26	1196.54	1856.44	2561.91
86.64	114.236	221.035	407.559	713.297	1196.6	1856.5	2562.02
86.74	114.262	221.063	407.598	713.344	1196.65	1856.59	2562.12
86.84	114.266	221.074	407.629	713.375	1196.7	1856.66	2562.23
86.94	114.291	221.092	407.654	713.424	1196.76	1856.72	2562.31
87.04	114.302	221.11	407.696	713.462	1196.82	1856.78	2562.41
87.14	114.315	221.138	407.72	713.497	1196.88	1856.86	2562.5
87.24	114.336	221.168	407.762	713.539	1196.94	1856.94	2562.61
87.34	114.346	221.186	407.791	713.588	1197.03	1857.01	2562.7
87.44	114.364	221.206	407.819	713.628	1197.1	1857.07	2562.8
87.54	114.385	221.236	407.85	713.666	1197.18	1857.15	2562.88
87.64	114.389	221.252	407.865	713.713	1197.24	1857.21	2562.97
87.74	114.409	221.271	407.896	713.751	1197.32	1857.26	2563.06
87.84	114.419	221.292	407.925	713.8	1197.38	1857.32	2563.15
87.94	114.437	221.317	407.95	713.837	1197.45	1857.36	2563.24
88.04	114.455	221.346	407.99	713.865	1197.52	1857.44	2563.35
88.14	114.475	221.363	408.02	713.906	1197.57	1857.5	2563.45
88.24	114.485	221.386	408.05	713.948	1197.64	1857.57	2563.51
88.34	114.505	221.415	408.079	713.997	1197.68	1857.63	2563.61
88.44	114.516	221.445	408.109	714.039	1197.75	1857.71	2563.68
88.54	114.529	221.461	408.133	714.07	1197.8	1857.77	2563.77
88.64	114.551	221.492	408.156	714.113	1197.85	1857.83	2563.87
88.74	114.561	221.51	408.186	714.154	1197.89	1857.89	2563.97
88.84	114.579	221.53	408.214	714.202	1197.93	1857.96	2564.05
88.94	114.585	221.548	408.239	714.239	1197.98	1858.02	2564.13
89.04	114.601	221.562	408.265	714.272	1198.02	1858.07	2564.21
89.14	114.616	221.585	408.292	714.315	1198.08	1858.12	2564.3
89.24	114.631	221.611	408.314	714.361	1198.14	1858.19	2564.39
89.34	114.642	221.622	408.345	714.392	1198.2	1858.25	2564.49
89.44	114.655	221.646	408.368	714.415	1198.27	1858.31	2564.59
89.54	114.666	221.668	408.402	714.457	1198.34	1858.37	2564.71
89.64	114.685	221.685	408.431	714.485	1198.42	1858.42	2564.79
89.74	114.705	221.715	408.449	714.535	1198.5	1858.48	2564.88
89.84	114.715	221.727	408.48	714.566	1198.55	1858.55	2564.95
89.94	114.729	221.749	408.503	714.612	1198.62	1858.64	2565.03
90.04	114.745	221.767	408.532	714.638	1198.67	1858.72	2565.13
90.14	114.755	221.796	408.55	714.679	1198.73	1858.8	2565.17
90.24	114.771	221.813	408.575	714.712	1198.78	1858.87	2565.24
90.34	114.785	221.848	408.602	714.746	1198.84	1858.95	2565.35
90.44	114.804	221.864	408.63	714.786	1198.9	1858.99	2565.43
90.54	114.81	221.882	408.655	714.823	1198.96	1859.07	2565.48
90.64	114.832	221.9	408.686	714.854	1199.02	1859.14	2565.56
90.74	114.846	221.916	408.701	714.896	1199.04	1859.21	2565.63
90.84	114.856	221.946	408.731	714.938	1199.11	1859.27	2565.72
90.94	114.875	221.967	408.76	714.975	1199.15	1859.35	2565.78
91.04	114.886	221.985	408.79	715.017	1199.22	1859.42	2565.86
91.14	114.899	222.001	408.813	715.052	1199.26	1859.46	2565.93
91.24	114.926	222.025	408.842	715.088	1199.33	1859.54	2566.04
91.34	114.945	222.047	408.871	715.129	1199.38	1859.63	2566.13
91.44	114.955	222.064	408.889	715.166	1199.45	1859.69	2566.21
91.54	114.971	222.082	408.918	715.191	1199.49	1859.76	2566.27
91.64	114.989	222.103	408.935	715.231	1199.56	1859.83	2566.38
91.74	115.004	222.125	408.969	715.277	1199.62	1859.91	2566.45
91.84	115.03	222.142	408.997	715.321	1199.67	1859.96	2566.54
91.94	115.034	222.157	409.021	715.368	1199.72	1860.02	2566.63
92.04	115.061	222.172	409.055	715.41	1199.79	1860.07	2566.73
92.14	115.071	222.19	409.085	715.452	1199.84	1860.12	2566.83
92.24	115.096	222.217	409.111	715.498	1199.91	1860.19	2566.94
92.34	115.109	222.229	409.135	715.529	1199.95	1860.23	2567.02
92.44	115.12	222.251	409.153	715.571	1200	1860.28	2567.12
92.54	115.145	222.273	409.191	715.617	1200.07	1860.32	2567.21
92.64	115.16	222.291	409.217	715.65	1200.11	1860.38	2567.31
92.74	115.17	222.313	409.246	715.684	1200.16	1860.43	2567.4
92.84	115.194	222.335	409.269	715.726	1200.24	1860.48	2567.51
92.94	115.21	222.353	409.286	715.763	1200.3	1860.52	2567.59
93.04	115.23	222.371	409.316	715.793	1200.37	1860.58	2567.7
93.14	115.252	222.393	409.338	715.834	1200.42	1860.64	2567.78
93.24	115.261	222.401	409.354	715.87	1200.49	1860.7	2567.86
93.34	115.281	222.42	409.385	715.912	1200.55	1860.77	2567.93
93.44	115.291	222.441	409.406	715.953	1200.6	1860.83	2568
93.54	115.31	222.45	409.423	715.981	1200.65	1860.9	2568.1
93.64	115.331	222.47	409.446	716.013	1200.72	1860.97	2568.18
93.74	115.35	222.49	409.475	716.041	1200.77	1861.04	2568.24
93.84	115.364	222.517	409.501	716.087	1200.83	1861.09	2568.33
93.94	115.39	222.54	409.524	716.122	1200.89	1861.16	2568.41
94.04	115.409	222.562	409.554	716.171	1200.96	1861.24	2568.5
94.14	115.425	222.575	409.571	716.196	1201.01	1861.31	2568.57
94.24	115.439	222.602	409.594	716.242	1201.06	1861.39	2568.65
94.34	115.45	222.62	409.616	716.284	1201.11	1861.47	2568.73
94.44	115.472	222.642	409.646	716.313	1201.16	1861.53	2568.83
94.54	115.48	222.65	409.666	716.35	1201.2	1861.58	2568.9
94.64	115.497	222.679	409.69	716.39	1201.27	1861.65	2568.97
94.74	115.511	222.69	409.706	716.421	1201.31	1861.69	2569.03
94.84	115.53	222.7	409.735	716.462	1201.37	1861.75	2569.12
94.94	115.546	222.728	409.759	716.497	1201.45	1861.79	2569.22
95.04	115.565	222.745	409.792	716.538	1201.5	1861.85	2569.3
95.14	115.575	222.757	409.8	716.558	1201.56	1861.92	2569.35
95.24	115.59	222.779	409.834	716.604	1201.61	1861.98	2569.45
95.34	115.611	222.803	409.857	716.643	1201.69	1862.04	2569.53
95.44	115.625	222.814	409.869	716.666	1201.76	1862.06	2569.62
95.54	115.64	222.841	409.903	716.712	1201.8	1862.11	2569.69
95.64	115.66	222.863	409.926	716.742	1201.87	1862.14	2569.76
95.74	115.664	222.875	409.941	716.777	1201.93	1862.18	2569.86
95.84	115.685	222.886	409.96	716.815	1202	1862.25	2569.92
95.94	115.705	222.906	409.988	716.867	1202.05	1862.3	2570
96.04	115.711	222.92	410.006	716.893	1202.11	1862.37	2570.06
96.14	115.735	222.946	410.028	716.938	1202.18	1862.43	2570.13
96.24	115.756	222.965	410.051	716.977	1202.23	1862.5	2570.21
96.34	115.765	222.985	410.079	717.005	1202.27	1862.54	2570.27
96.44	115.78	222.999	410.104	717.042	1202.3	1862.6	2570.35
96.54	115.795	223.025	410.131	717.076	1202.37	1862.67	2570.42
96.64	115.805	223.037	410.139	717.107	1202.42	1862.72	2570.49
96.74	115.826	223.057	410.17	717.146	1202.48	1862.81	2570.57
96.84	115.841	223.083	410.196	717.192	1202.53	1862.88	2570.65
96.94	115.854	223.095	410.22	717.216	1202.57	1862.95	2570.74
97.04	115.865	223.117	410.242	717.258	1202.63	1863	2570.82
97.14	115.879	223.129	410.266	717.293	1202.67	1863.06	2570.89
97.24	115.901	223.14	410.284	717.323	1202.72	1863.12	2570.99
97.34	115.905	223.155	410.3	717.366	1202.76	1863.17	2571.07
97.44	115.926	223.178	410.33	717.396	1202.81	1863.24	2571.15
97.54	115.946	223.196	410.353	717.427	1202.87	1863.32	2571.22
97.64	115.95	223.2	410.364	717.45	1202.92	1863.37	2571.29
97.74	115.971	223.223	410.395	717.492	1202.99	1863.44	2571.36
97.84	115.989	223.231	410.415	717.532	1203.04	1863.5	2571.45
97.94	115.999	223.239	410.435	717.552	1203.08	1863.58	2571.51
98.04	116.021	223.263	410.466	717.583	1203.13	1863.63	2571.59
98.14	116.034	223.274	410.489	717.618	1203.18	1863.7	2571.66
98.24	116.057	223.297	410.52	717.656	1203.24	1863.77	2571.71
98.34	116.065	223.313	410.548	717.696	1203.31	1863.81	2571.79
98.44	116.076	223.336	410.57	717.738	1203.39	1863.89	2571.89
98.54	116.092	223.361	410.596	717.764	1203.44	1863.94	2571.96
98.64	116.11	223.382	410.624	717.792	1203.52	1864.02	2572.04
98.74	116.131	223.4	410.646	717.822	1203.58	1864.1	2572.12
98.84	116.135	223.416	410.658	717.865	1203.63	1864.17	2572.19
98.94	116.155	223.435	410.681	717.896	1203.7	1864.25	2572.27
99.04	116.155	223.446	410.7	717.927	1203.75	1864.29	2572.34
99.14	116.175	223.464	410.729	717.968	1203.82	1864.37	2572.41
99.24	116.189	223.48	410.734	718	1203.87	1864.46	2572.47
99.34	116.215	223.516	410.77	718.039	1203.94	1864.55	2572.57
99.44	116.23	223.533	410.787	718.072	1203.98	1864.64	2572.62
99.54	116.251	223.55	410.815	718.112	1204.03	1864.71	2572.68
99.64	116.261	223.562	410.835	718.132	1204.07	1864.78	2572.74
99.74	116.275	223.576	410.861	718.166	1204.13	1864.87	2572.81
99.84	116.291	223.602	410.887	718.191	1204.16	1864.92	2572.87
99.94	116.305	223.617	410.91	718.227	1204.21	1864.96	2572.95
100.04	116.315	223.636	410.929	718.269	1204.26	1865.03	2573.01
100.14	116.336	223.658	410.963	718.307	1204.32	1865.1	2573.11
100.24	116.35	223.67	410.986	718.33	1204.35	1865.14	2573.18
100.34	116.364	223.687	410.999	718.366	1204.4	1865.17	2573.26
100.44	116.384	223.716	411.021	718.407	1204.45	1865.22	2573.34
100.54	116.4	223.721	411.045	718.439	1204.5	1865.26	2573.42
100.64	116.416	223.746	411.07	718.469	1204.56	1865.3	2573.48
100.74	116.435	223.767	411.091	718.517	1204.61	1865.36	2573.56
100.84	116.455	223.785	411.121	718.559	1204.68	1865.41	2573.64
100.94	116.475	223.807	411.15	718.596	1204.74	1865.44	2573.72
101.04	116.49	223.82	411.176	718.621	1204.79	1865.5	2573.77
101.14	116.506	223.846	411.201	718.658	1204.85	1865.57	2573.86
101.24	116.515	223.866	411.229	718.698	1204.9	1865.6	2573.94
101.34	116.53	223.88	411.255	718.724	1204.94	1865.68	2574.02
101.44	116.551	223.9	411.283	718.76	1205	1865.76	2574.09
101.54	116.557	223.918	411.301	718.797	1205.05	1865.82	2574.16
101.64	116.581	223.94	411.335	718.831	1205.11	1865.9	2574.23
101.74	116.597	223.966	411.36	718.868	1205.17	1865.97	2574.32
101.84	116.605	223.975	411.381	718.908	1205.24	1866.03	2574.4
101.94	116.625	224.004	411.41	718.938	1205.3	1866.09	2574.48
102.04	116.646	224.026	411.44	718.976	1205.35	1866.16	2574.58
102.14	116.655	224.038	411.46	719.007	1205.39	1866.23	2574.65
102.24	116.67	224.061	411.486	719.041	1205.44	1866.3	2574.72
102.34	116.685	224.077	411.511	719.077	1205.49	1866.35	2574.8
102.44	116.704	224.095	411.54	719.126	1205.55	1866.4	2574.88
102.54	116.726	224.118	411.571	719.169	1205.6	1866.46	2574.97
102.64	116.746	224.135	411.6	719.197	1205.65	1866.53	2575.04
102.74	116.757	224.165	411.622	719.228	1205.71	1866.61	2575.14
102.84	116.771	224.181	411.646	719.263	1205.75	1866.67	2575.19
102.94	116.776	224.198	411.683	719.308	1205.8	1866.75	2575.26
103.04	116.785	224.215	411.711	719.348	1205.86	1866.82	2575.32
103.14	116.801	224.232	411.736	719.381	1205.91	1866.9	2575.38
103.24	116.815	224.245	411.761	719.417	1205.95	1866.98	2575.46
103.34	116.829	224.261	411.784	719.452	1205.98	1867.05	2575.54
103.44	116.845	224.274	411.81	719.478	1206.04	1867.13	2575.61
103.54	116.85	224.291	411.834	719.514	1206.07	1867.22	2575.66
103.64	116.865	224.297	411.859	719.547	1206.12	1867.29	2575.73
103.74	116.884	224.313	411.899	719.587	1206.18	1867.36	2575.83
103.84	116.901	224.331	411.925	719.612	1206.23	1867.4	2575.88
103.94	116.911	224.343	411.937	719.644	1206.27	1867.46	2575.97
104.04	116.92	224.359	411.965	719.68	1206.34	1867.52	2576.06
104.14	116.936	224.377	411.99	719.705	1206.4	1867.56	2576.13
104.24	116.945	224.395	412.02	719.746	1206.46	1867.61	2576.2
104.34	116.961	224.412	412.045	719.771	1206.51	1867.67	2576.26
104.44	116.967	224.426	412.063	719.809	1206.57	1867.71	2576.35
104.54	116.977	224.438	412.082	719.828	1206.62	1867.76	2576.44
104.64	116.995	224.458	412.11	719.868	1206.68	1867.81	2576.52
104.74	117.005	224.466	412.13	719.907	1206.73	1867.83	2576.59
104.84	117.021	224.483	412.147	719.933	1206.79	1867.88	2576.65
104.94	117.024	224.495	412.171	719.968	1206.87	1867.92	2576.75
105.04	117.041	224.512	412.184	719.992	1206.93	1867.99	2576.82
105.14	117.047	224.525	412.213	720.018	1206.99	1868.04	2576.88
105.24	117.056	224.546	412.241	720.065	1207.04	1868.07	2576.98
105.34	117.076	224.564	412.26	720.107	1207.08	1868.13	2577.06
105.44	117.09	224.58	412.275	720.143	1207.11	1868.19	2577.16
105.54	117.09	224.592	412.295	720.162	1207.15	1868.23	2577.21
105.64	117.105	224.605	412.309	720.195	1207.23	1868.28	2577.28
105.74	117.111	224.623	412.338	720.232	1207.3	1868.33	2577.36
105.84	117.13	224.64	412.354	720.272	1207.38	1868.37	2577.44
105.94	117.145	224.656	412.379	720.305	1207.44	1868.41	2577.52
106.04	117.16	224.682	412.396	720.334	1207.49	1868.47	2577.58
106.14	117.169	224.698	412.413	720.37	1207.55	1868.53	2577.65
106.24	117.185	224.716	412.431	720.407	1207.59	1868.59	2577.73
106.34	117.199	224.732	412.455	720.432	1207.63	1868.64	2577.79
106.44	117.203	224.744	412.479	720.455	1207.67	1868.72	2577.87
106.54	117.215	224.764	412.498	720.486	1207.72	1868.79	2577.92
106.64	117.221	224.77	412.516	720.523	1207.76	1868.89	2577.99
106.74	117.23	224.781	412.523	720.551	1207.82	1868.95	2578.06
106.84	117.25	224.811	412.545	720.592	1207.87	1869.02	2578.14
106.94	117.271	224.833	412.575	720.634	1207.91	1869.09	2578.19
107.04	117.28	224.841	412.595	720.661	1207.96	1869.15	2578.25
107.14	117.301	224.863	412.617	720.703	1208	1869.22	2578.33
107.24	117.314	224.875	412.629	720.746	1208.03	1869.3	2578.39
107.34	117.33	224.893	412.646	720.771	1208.07	1869.34	2578.47
107.44	117.339	224.909	412.675	720.8	1208.11	1869.41	2578.55
107.54	117.35	224.932	412.705	720.854	1208.16	1869.45	2578.62
107.64	117.365	224.943	412.721	720.877	1208.21	1869.49	2578.67
107.74	117.371	224.961	412.746	720.922	1208.24	1869.53	2578.77
107.84	117.392	224.991	412.765	720.952	1208.29	1869.61	2578.84
107.94	117.405	225.007	412.78	720.987	1208.33	1869.67	2578.89
108.04	117.421	225.021	412.806	721.013	1208.36	1869.76	2578.99
108.14	117.435	225.036	412.829	721.048	1208.42	1869.84	2579.09
108.24	117.445	225.066	412.852	721.078	1208.47	1869.91	2579.2
108.34	117.459	225.07	412.863	721.109	1208.54	1869.98	2579.3
108.44	117.465	225.096	412.889	721.127	1208.59	1870.06	2579.4
108.54	117.479	225.112	412.917	721.163	1208.64	1870.14	2579.49
108.64	117.499	225.13	412.946	721.2	1208.7	1870.2	2579.59
108.74	117.499	225.142	412.966	721.22	1208.73	1870.27	2579.68
108.84	117.526	225.165	412.989	721.267	1208.81	1870.34	2579.81
108.94	117.526	225.165	413.001	721.298	1208.85	1870.38	2579.9
109.04	117.551	225.191	413.047	721.332	1208.9	1870.45	2580.02
109.14	117.561	225.211	413.055	721.363	1208.96	1870.48	2580.13
109.24	117.566	225.217	413.092	721.396	1209	1870.54	2580.22
109.34	117.591	225.251	413.114	721.431	1209.07	1870.62	2580.29
109.44	117.604	225.267	413.149	721.458	1209.13	1870.68	2580.36
109.54	117.62	225.292	413.167	721.491	1209.18	1870.74	2580.44
109.64	117.635	225.305	413.191	721.508	1209.24	1870.8	2580.5
109.74	117.645	225.326	413.221	721.545	1209.29	1870.88	2580.6
109.84	117.665	225.345	413.251	721.579	1209.33	1870.97	2580.7
109.94	117.684	225.365	413.279	721.607	1209.38	1871.06	2580.78
110.04	117.701	225.383	413.305	721.633	1209.44	1871.11	2580.84
110.14	117.72	225.399	413.325	721.661	1209.5	1871.18	2580.91
110.24	117.726	225.425	413.351	721.698	1209.55	1871.26	2580.98
110.34	117.751	225.442	413.376	721.724	1209.59	1871.33	2581.04
110.44	117.766	225.457	413.402	721.758	1209.66	1871.41	2581.14
110.54	117.785	225.475	413.432	721.787	1209.72	1871.47	2581.22
110.64	117.801	225.492	413.445	721.813	1209.77	1871.53	2581.3
110.74	117.814	225.496	413.469	721.836	1209.84	1871.59	2581.39
110.84	117.825	225.526	413.499	721.878	1209.91	1871.65	2581.49
110.94	117.835	225.538	413.511	721.897	1209.95	1871.69	2581.55
111.04	117.855	225.555	413.539	721.926	1210.02	1871.73	2581.61
111.14	117.866	225.577	413.569	721.968	1210.08	1871.78	2581.71
111.24	117.887	225.596	413.592	721.998	1210.15	1871.85	2581.81
111.34	117.891	225.611	413.615	722.021	1210.18	1871.89	2581.89
111.44	117.911	225.63	413.638	722.052	1210.24	1871.94	2582
111.54	117.915	225.646	413.649	722.087	1210.3	1871.99	2582.08
111.64	117.936	225.676	413.68	722.117	1210.35	1872.03	2582.16
111.74	117.949	225.68	413.703	722.152	1210.4	1872.07	2582.26
111.84	117.965	225.697	413.721	722.178	1210.45	1872.13	2582.33
111.94	117.974	225.714	413.749	722.206	1210.51	1872.17	2582.39
112.04	117.979	225.731	413.767	722.231	1210.55	1872.22	2582.47
112.14	118.004	225.754	413.789	722.266	1210.61	1872.29	2582.55
112.24	118.014	225.766	413.809	722.297	1210.64	1872.34	2582.61
112.34	118.02	225.779	413.826	722.334	1210.66	1872.39	2582.68
112.44	118.031	225.791	413.834	722.354	1210.7	1872.46	2582.74
112.54	118.041	225.813	413.855	722.383	1210.74	1872.53	2582.78
112.64	118.061	225.83	413.885	722.432	1210.79	1872.59	2582.87
112.74	118.076	225.848	413.91	722.457	1210.84	1872.64	2582.92
112.84	118.092	225.861	413.936	722.494	1210.89	1872.71	2582.98
112.94	118.096	225.877	413.951	722.518	1210.95	1872.77	2583.04
113.04	118.111	225.891	413.965	722.563	1210.99	1872.82	2583.15
113.14	118.12	225.899	413.985	722.603	1211.07	1872.87	2583.23
113.24	118.136	225.917	414.011	722.64	1211.13	1872.92	2583.32
113.34	118.154	225.934	414.031	722.668	1211.18	1872.98	2583.39
113.44	118.16	225.951	414.057	722.713	1211.21	1873.04	2583.47
113.54	118.174	225.967	414.068	722.736	1211.27	1873.1	2583.56
113.64	118.18	225.98	414.086	722.773	1211.31	1873.15	2583.65
113.74	118.2	226.003	414.104	722.804	1211.37	1873.21	2583.71
113.84	118.204	226.015	414.12	722.835	1211.44	1873.26	2583.78
113.94	118.227	226.037	414.15	722.877	1211.51	1873.29	2583.87
114.04	118.24	226.041	414.166	722.912	1211.56	1873.34	2583.94
114.14	118.256	226.066	414.191	722.949	1211.6	1873.39	2584.01
114.24	118.274	226.075	414.22	722.985	1211.67	1873.42	2584.08
114.34	118.28	226.093	414.233	723.022	1211.72	1873.48	2584.15
114.44	118.305	226.115	414.271	723.057	1211.78	1873.54	2584.22
114.54	118.319	226.132	414.284	723.093	1211.82	1873.59	2584.28
114.64	118.329	226.149	414.313	723.122	1211.86	1873.63	2584.34
114.74	118.339	226.161	414.325	723.161	1211.9	1873.69	2584.4
114.84	118.36	226.173	414.345	723.192	1211.95	1873.74	2584.46
114.94	118.387	226.207	414.383	723.238	1212.01	1873.8	2584.54
115.04	118.396	226.215	414.402	723.258	1212.07	1873.84	2584.59
115.14	118.416	226.236	414.432	723.287	1212.12	1873.9	2584.65
115.24	118.421	226.253	414.456	723.323	1212.16	1873.96	2584.7
115.34	118.437	226.267	414.47	723.349	1212.21	1874	2584.77
115.44	118.455	226.287	414.502	723.396	1212.26	1874.08	2584.83
115.54	118.471	226.313	414.527	723.434	1212.31	1874.13	2584.9
115.64	118.489	226.329	414.556	723.462	1212.36	1874.24	2584.98
115.74	118.505	226.347	414.581	723.487	1212.41	1874.33	2585.03
115.84	118.525	226.363	414.621	723.527	1212.46	1874.41	2585.09
115.94	118.531	226.369	414.635	723.553	1212.52	1874.48	2585.17
116.04	118.55	226.39	414.663	723.593	1212.57	1874.56	2585.25
116.14	118.565	226.407	414.7	723.626	1212.62	1874.65	2585.31
116.24	118.59	226.441	414.727	723.66	1212.67	1874.79	2585.38
116.34	118.6	226.449	414.746	723.691	1212.72	1875.08	2585.44
116.44	118.619	226.471	414.775	723.732	1212.77	1875.39	2585.51
116.54	118.625	226.484	414.789	723.766	1212.83	1875.7	2585.57
116.64	118.639	226.5	414.813	723.801	1212.87	1876	2585.62
116.74	118.654	226.518	414.842	723.826	1212.92	1876.29	2585.67
116.84	118.674	226.535	414.871	723.855	1212.96	1876.61	2585.75
116.94	118.68	226.553	414.896	723.893	1213.01	1876.95	2585.82
117.04	118.711	226.57	414.914	723.922	1213.06	1877.32	2585.89
117.14	118.722	226.601	414.937	723.944	1213.11	1877.72	2585.97
117.24	118.735	226.624	414.96	723.976	1213.15	1878.12	2586.05
117.34	118.751	226.642	414.985	724.001	1213.19	1878.45	2586.11
117.44	118.76	226.67	415.014	724.041	1213.24	1878.65	2586.17
117.54	118.775	226.688	415.031	724.066	1213.3	1878.85	2586.21
117.64	118.785	226.707	415.051	724.086	1213.33	1879.04	2586.28
117.74	118.806	226.726	415.081	724.128	1213.38	1879.23	2586.35
117.84	118.81	226.741	415.097	724.171	1213.42	1879.39	2586.42
117.94	118.834	226.775	415.119	724.217	1213.47	1879.58	2586.49
118.04	118.851	226.8	415.136	724.241	1213.51	1879.73	2586.55
118.14	118.866	226.806	415.169	724.278	1213.56	1879.86	2586.63
118.24	118.88	226.829	415.196	724.302	1213.6	1879.97	2586.68
118.34	118.891	226.852	415.227	724.332	1213.65	1880.07	2586.75
118.44	118.919	226.88	415.255	724.372	1213.7	1880.17	2586.84
118.54	118.925	226.886	415.269	724.405	1213.75	1880.26	2586.92
118.64	118.945	226.916	415.299	724.447	1213.81	1880.37	2586.99
118.74	118.955	226.916	415.311	724.467	1213.86	1880.45	2587.09
118.84	118.969	226.939	415.334	724.502	1213.9	1880.53	2587.17
118.94	118.98	226.963	415.365	724.533	1213.94	1880.62	2587.23
119.04	118.996	226.967	415.381	724.568	1214	1880.71	2587.31
119.14	119.017	226.997	415.411	724.599	1214.04	1880.77	2587.4
119.24	119.021	227.009	415.427	724.622	1214.07	1880.84	2587.44
119.34	119.041	227.031	415.457	724.664	1214.13	1880.91	2587.51
119.44	119.056	227.048	415.47	724.688	1214.18	1881	2587.58
119.54	119.075	227.065	415.491	724.706	1214.23	1881.07	2587.64
119.64	119.096	227.088	415.521	724.736	1214.29	1881.12	2587.71
119.74	119.105	227.096	415.529	724.779	1214.34	1881.17	2587.79
119.84	119.109	227.111	415.545	724.803	1214.38	1881.23	2587.83
119.94	119.13	227.13	415.575	724.841	1214.41	1881.29	2587.89
120.04	119.134	227.146	415.599	724.876	1214.45	1881.34	2587.95
120.14	119.149	227.159	415.616	724.913	1214.51	1881.4	2588.01
120.24	119.158	227.191	415.645	724.941	1214.55	1881.47	2588.09
120.34	119.176	227.205	415.658	724.979	1214.6	1881.54	2588.17
120.44	119.191	227.23	415.688	725.012	1214.64	1881.59	2588.24
120.54	119.205	227.234	415.699	725.047	1214.68	1881.64	2588.3
120.64	119.215	227.246	415.711	725.066	1214.71	1881.7	2588.38
120.74	119.23	227.252	415.736	725.104	1214.76	1881.75	2588.45
120.84	119.249	227.28	415.765	725.132	1214.81	1881.82	2588.53
120.94	119.265	227.298	415.79	725.169	1214.86	1881.88	2588.59
121.04	119.274	227.306	415.802	725.196	1214.89	1881.93	2588.67
121.14	119.296	227.327	415.831	725.226	1214.92	1882	2588.73
121.24	119.296	227.335	415.839	725.257	1214.97	1882.05	2588.8
121.34	119.315	227.356	415.86	725.286	1215.02	1882.09	2588.88
121.44	119.331	227.362	415.886	725.312	1215.06	1882.17	2588.94
121.54	119.336	227.375	415.902	725.336	1215.1	1882.23	2589.03
121.64	119.355	227.396	415.932	725.377	1215.17	1882.29	2589.1
121.74	119.365	227.404	415.939	725.396	1215.22	1882.36	2589.17
121.84	119.386	227.427	415.962	725.427	1215.27	1882.43	2589.23
121.94	119.396	227.438	415.981	725.458	1215.32	1882.47	2589.29
122.04	119.409	227.45	415.993	725.493	1215.37	1882.51	2589.37
122.14	119.42	227.473	416.027	725.512	1215.42	1882.57	2589.46
122.24	119.436	227.484	416.039	725.547	1215.46	1882.64	2589.52
122.34	119.456	227.507	416.062	725.589	1215.54	1882.69	2589.58
122.44	119.46	227.511	416.085	725.62	1215.59	1882.76	2589.65
122.54	119.48	227.541	416.104	725.662	1215.64	1882.82	2589.72
122.64	119.49	227.549	416.115	725.682	1215.69	1882.87	2589.76
122.74	119.496	227.566	416.141	725.707	1215.75	1882.92	2589.8
122.84	119.511	227.583	416.157	725.743	1215.79	1882.96	2589.85
122.94	119.524	227.595	416.169	725.767	1215.84	1882.99	2589.92
123.04	119.545	227.617	416.199	725.789	1215.91	1883.05	2589.96
123.14	119.559	227.629	416.223	725.82	1215.94	1883.12	2590.02
123.24	119.58	227.652	416.246	725.852	1216	1883.21	2590.07
123.34	119.596	227.664	416.27	725.875	1216.04	1883.27	2590.14
123.44	119.602	227.682	416.287	725.912	1216.08	1883.32	2590.22
123.54	119.617	227.699	416.301	725.938	1216.12	1883.4	2590.28
123.64	119.636	227.716	416.329	725.966	1216.16	1883.45	2590.36
123.74	119.651	227.741	416.347	725.991	1216.2	1883.5	2590.43
123.84	119.665	227.745	416.37	726.019	1216.25	1883.55	2590.51
123.94	119.675	227.757	416.382	726.026	1216.28	1883.64	2590.57
124.04	119.69	227.771	416.407	726.052	1216.32	1883.71	2590.62
124.14	119.705	227.797	416.43	726.098	1216.37	1883.8	2590.7
124.24	119.715	227.816	416.449	726.117	1216.41	1883.86	2590.73
124.34	119.741	227.831	416.487	726.163	1216.45	1883.94	2590.81
124.44	119.751	227.843	416.495	726.183	1216.5	1884.01	2590.86
124.54	119.767	227.856	416.521	726.22	1216.55	1884.08	2590.94
124.64	119.78	227.872	416.536	726.243	1216.59	1884.14	2591
124.74	119.796	227.886	416.562	726.269	1216.64	1884.21	2591.06
124.84	119.81	227.901	416.585	726.3	1216.67	1884.28	2591.11
124.94	119.825	227.915	416.61	726.329	1216.72	1884.36	2591.18
125.04	119.835	227.927	416.63	726.349	1216.75	1884.4	2591.25
125.14	119.844	227.936	416.65	726.385	1216.79	1884.46	2591.33
125.24	119.861	227.949	416.676	726.422	1216.84	1884.5	2591.41
125.34	119.865	227.965	416.699	726.438	1216.88	1884.54	2591.5
125.44	119.887	227.988	416.73	726.469	1216.93	1884.6	2591.57
125.54	119.891	228	416.754	726.492	1216.96	1884.64	2591.64
125.64	119.896	228.017	416.778	726.528	1217	1884.7	2591.7
125.74	119.915	228.034	416.812	726.565	1217.06	1884.76	2591.76
125.84	119.931	228.052	416.837	726.583	1217.1	1884.82	2591.82
125.94	119.949	228.061	416.865	726.611	1217.15	1884.87	2591.89
126.04	119.959	228.08	416.873	726.643	1217.19	1884.92	2591.96
126.14	119.965	228.086	416.898	726.676	1217.24	1884.98	2592.02
126.24	119.995	228.116	416.933	726.706	1217.28	1885.05	2592.1
126.34	120.004	228.137	416.961	726.746	1217.34	1885.13	2592.18
126.44	120.01	228.15	416.986	726.771	1217.37	1885.18	2592.24
126.54	120.02	228.16	417.016	726.801	1217.4	1885.23	2592.31
126.64	120.034	228.177	417.052	726.825	1217.45	1885.29	2592.38
126.74	120.052	228.19	417.077	726.862	1217.49	1885.34	2592.45
126.84	120.07	228.211	417.094	726.891	1217.54	1885.41	2592.52
126.94	120.086	228.217	417.119	726.916	1217.59	1885.46	2592.6
127.04	120.1	228.229	417.146	726.951	1217.63	1885.5	2592.67
127.14	120.105	228.246	417.172	726.977	1217.68	1885.54	2592.73
127.24	120.13	228.272	417.206	727.011	1217.72	1885.6	2592.8
127.34	120.14	228.28	417.226	727.03	1217.77	1885.65	2592.87
127.44	120.16	228.303	417.256	727.064	1217.82	1885.72	2592.94
127.54	120.174	228.307	417.279	727.088	1217.87	1885.76	2592.99
127.64	120.18	228.32	417.305	727.113	1217.91	1885.8	2593.06
127.74	120.201	228.342	417.326	727.143	1217.95	1885.84	2593.13
127.84	120.205	228.346	417.35	727.178	1217.99	1885.87	2593.19
127.94	120.226	228.364	417.392	727.208	1218.04	1885.93	2593.25
128.04	120.235	228.376	417.399	727.228	1218.08	1885.95	2593.29
128.14	120.25	228.398	417.434	727.262	1218.13	1886.02	2593.37
128.24	120.26	228.41	417.453	727.281	1218.16	1886.05	2593.42
128.34	120.266	228.428	417.482	727.318	1218.19	1886.1	2593.49
128.44	120.279	228.439	417.506	727.342	1218.23	1886.14	2593.56
128.54	120.29	228.462	417.524	727.372	1218.27	1886.18	2593.65
128.64	120.3	228.47	417.544	727.403	1218.31	1886.23	2593.7
128.74	120.31	228.491	417.573	727.421	1218.35	1886.28	2593.77
128.84	120.325	228.497	417.591	727.458	1218.39	1886.33	2593.84
128.94	120.35	228.52	417.625	727.492	1218.44	1886.36	2593.9
129.04	120.35	228.531	417.645	727.512	1218.47	1886.39	2593.96
129.14	120.372	228.542	417.675	727.542	1218.52	1886.45	2594.04
129.24	120.376	228.565	417.69	727.565	1218.55	1886.5	2594.1
129.34	120.391	228.592	417.725	727.611	1218.59	1886.56	2594.18
129.44	120.405	228.604	417.749	727.636	1218.64	1886.62	2594.25
129.54	120.415	228.614	417.771	727.665	1218.67	1886.65	2594.29
129.64	120.426	228.637	417.801	727.695	1218.71	1886.71	2594.32
129.74	120.446	228.655	417.831	727.729	1218.76	1886.78	2594.38
129.84	120.465	228.676	417.859	727.766	1218.8	1886.84	2594.41
129.94	120.477	228.695	417.891	727.797	1218.86	1886.89	2594.5
130.04	120.48	228.711	417.906	727.82	1218.89	1886.94	2594.55
130.14	120.501	228.733	417.937	727.862	1218.94	1886.99	2594.62
130.24	120.501	228.741	417.944	727.882	1218.97	1887.05	2594.69
130.34	120.52	228.762	417.965	727.91	1219.03	1887.11	2594.75
130.44	120.529	228.77	417.984	727.922	1219.06	1887.15	2594.8
130.54	120.54	228.792	418.007	727.952	1219.11	1887.22	2594.87
130.64	120.554	228.796	418.019	727.987	1219.16	1887.26	2594.96
130.74	120.564	228.826	418.041	728.018	1219.21	1887.33	2595.04
130.84	120.589	228.849	418.083	728.052	1219.25	1887.38	2595.12
130.94	120.589	228.86	418.095	728.083	1219.29	1887.43	2595.2
131.04	120.611	228.883	418.117	728.102	1219.34	1887.5	2595.26
131.14	120.615	228.895	418.129	728.137	1219.39	1887.55	2595.32
131.24	120.636	228.917	418.159	728.179	1219.44	1887.6	2595.41
131.34	120.649	228.929	418.183	728.21	1219.48	1887.65	2595.47
131.44	120.66	228.939	418.217	728.232	1219.53	1887.71	2595.55
131.54	120.676	228.957	418.23	728.258	1219.58	1887.78	2595.62
131.64	120.691	228.971	418.256	728.295	1219.62	1887.83	2595.68
131.74	120.705	228.986	418.271	728.318	1219.67	1887.88	2595.74
131.84	120.716	229.009	418.29	728.349	1219.71	1887.93	2595.82
131.94	120.72	229.021	418.313	728.392	1219.75	1887.98	2595.89
132.04	120.726	229.038	418.331	728.417	1219.79	1888.04	2595.96
132.14	120.744	229.055	418.352	728.445	1219.83	1888.09	2596.04
132.24	120.754	229.055	418.359	728.477	1219.87	1888.13	2596.11
132.34	120.776	229.085	418.39	728.507	1219.93	1888.17	2596.17
132.44	120.78	229.101	418.405	728.53	1219.96	1888.23	2596.23
132.54	120.78	229.108	418.413	728.55	1219.99	1888.27	2596.28
132.64	120.801	229.131	418.443	728.592	1220.06	1888.31	2596.35
132.74	120.812	229.142	418.466	728.622	1220.1	1888.36	2596.41
132.84	120.825	229.165	418.481	728.646	1220.16	1888.4	2596.49
132.94	120.835	229.177	418.489	728.665	1220.22	1888.43	2596.54
133.04	120.855	229.188	418.512	728.707	1220.26	1888.48	2596.63
133.14	120.859	229.199	418.535	728.742	1220.31	1888.52	2596.72
133.24	120.875	229.217	418.549	728.768	1220.35	1888.56	2596.79
133.34	120.875	229.236	418.561	728.787	1220.4	1888.58	2596.83
133.44	120.895	229.246	418.582	728.828	1220.46	1888.63	2596.91
133.54	120.904	229.254	418.602	728.855	1220.5	1888.66	2596.98
133.64	120.908	229.281	418.613	728.891	1220.53	1888.7	2597.04
133.74	120.931	229.3	418.636	728.921	1220.59	1888.75	2597.12
133.84	120.931	229.312	418.644	728.94	1220.65	1888.78	2597.18
133.94	120.937	229.325	418.661	728.966	1220.71	1888.82	2597.25
134.04	120.95	229.341	418.673	728.993	1220.75	1888.86	2597.31
134.14	120.972	229.353	418.696	729.013	1220.81	1888.9	2597.36
134.24	120.98	229.369	418.717	729.041	1220.86	1888.94	2597.44
134.34	120.996	229.387	418.73	729.059	1220.91	1888.98	2597.48
134.44	121.006	229.387	418.742	729.078	1220.94	1889.02	2597.55
134.54	121.006	229.406	418.75	729.086	1220.97	1889.05	2597.63
134.64	121.02	229.41	418.766	729.113	1221	1889.1	2597.7
134.74	121.04	229.433	418.796	729.144	1221.06	1889.15	2597.76
134.84	121.046	229.446	418.821	729.169	1221.11	1889.19	2597.83
134.94	121.065	229.456	418.843	729.206	1221.15	1889.23	2597.9
135.04	121.079	229.472	418.854	729.233	1221.19	1889.26	2597.96
135.14	121.085	229.485	418.88	729.247	1221.23	1889.32	2598.04
135.24	121.102	229.502	418.896	729.283	1221.27	1889.36	2598.12
135.34	121.121	229.52	418.926	729.313	1221.32	1889.41	2598.17
135.44	121.125	229.535	418.93	729.336	1221.38	1889.46	2598.23
135.54	121.141	229.553	418.947	729.361	1221.4	1889.51	2598.28
135.64	121.161	229.563	418.966	729.384	1221.44	1889.55	2598.34
135.74	121.165	229.575	418.981	729.407	1221.48	1889.61	2598.38
135.84	121.181	229.593	418.995	729.433	1221.5	1889.64	2598.44
135.94	121.199	229.609	419.023	729.461	1221.55	1889.7	2598.5
136.04	121.205	229.615	419.041	729.486	1221.59	1889.72	2598.56
136.14	121.219	229.631	419.053	729.51	1221.61	1889.76	2598.6
136.24	121.225	229.645	419.07	729.527	1221.65	1889.8	2598.62
136.34	121.238	229.66	419.086	729.551	1221.69	1889.84	2598.66
136.44	121.256	229.666	419.111	729.588	1221.72	1889.88	2598.72
136.54	121.262	229.691	419.125	729.613	1221.77	1889.94	2598.77
136.64	121.275	229.707	419.141	729.637	1221.8	1889.98	2598.84
136.74	121.286	229.718	419.159	729.667	1221.86	1890.03	2598.91
136.84	121.306	229.735	419.181	729.696	1221.89	1890.09	2598.97
136.94	121.306	229.747	419.188	729.716	1221.92	1890.11	2599.02
137.04	121.325	229.765	419.222	729.737	1221.96	1890.17	2599.12
137.14	121.336	229.787	419.24	729.779	1222	1890.22	2599.2
137.24	121.35	229.799	419.256	729.811	1222.03	1890.26	2599.28
137.34	121.365	229.816	419.281	729.848	1222.08	1890.3	2599.37
137.44	121.385	229.826	419.299	729.877	1222.12	1890.35	2599.45
137.54	121.391	229.844	419.316	729.902	1222.14	1890.37	2599.5
137.64	121.41	229.861	419.338	729.932	1222.18	1890.42	2599.58
137.74	121.41	229.873	419.346	729.951	1222.22	1890.46	2599.64
137.84	121.437	229.896	419.38	729.997	1222.27	1890.52	2599.73
137.94	121.442	229.913	419.397	730.022	1222.3	1890.59	2599.79
138.04	121.456	229.917	419.409	730.046	1222.33	1890.65	2599.83
138.14	121.472	229.931	419.427	730.083	1222.37	1890.69	2599.87
138.24	121.476	229.946	419.45	730.106	1222.41	1890.75	2599.93
138.34	121.496	229.957	419.48	730.137	1222.45	1890.8	2599.98
138.44	121.5	229.969	419.496	730.16	1222.47	1890.85	2600.03
138.54	121.521	229.991	419.526	730.202	1222.52	1890.89	2600.08
138.64	121.524	229.995	419.55	730.218	1222.55	1890.94	2600.14
138.74	121.545	230.018	419.568	730.256	1222.59	1890.99	2600.19
138.84	121.551	230.031	419.586	730.273	1222.62	1891.03	2600.23
138.94	121.555	230.035	419.609	730.297	1222.67	1891.07	2600.29
139.04	121.569	230.052	419.626	730.321	1222.7	1891.12	2600.34
139.14	121.575	230.065	419.64	730.358	1222.72	1891.17	2600.41
139.24	121.589	230.081	419.663	730.39	1222.76	1891.23	2600.47
139.34	121.609	230.1	419.686	730.432	1222.8	1891.27	2600.54
139.44	121.619	230.121	419.715	730.453	1222.84	1891.32	2600.62
139.54	121.642	230.14	419.726	730.491	1222.89	1891.37	2600.68
139.64	121.655	230.155	419.749	730.515	1222.92	1891.41	2600.73
139.74	121.666	230.186	419.771	730.549	1222.96	1891.45	2600.81
139.84	121.67	230.189	419.795	730.58	1222.99	1891.5	2600.87
139.94	121.68	230.201	419.803	730.592	1223.02	1891.53	2600.95
[truncated: 2,701 more rows]

## Sheet: Fig. 1C
pGFP	p1	p2	p3	p4	p5	p6	p7	p8	p9	p10	p11	p12	100 μM
2.34	2.556	1.9368	2.2176	2.5056	3.0312	2.2824	2.3976	0.5112	2.1744	2.34	1.8504	3.7152
2.5416	2.7288	1.8432	2.1744	2.4336	2.2824	2.5704	2.1672	0.4176	2.1744	2.484	1.764	3.6648
2.7504	2.7936	2.0088	2.0088	2.0448	3.0528	2.2536	2.6424	0.4896	2.3328	2.6136	1.7928	3.42

## Sheet: Fig. 1D
mock	p8_10 μM	p8_50 μM	p8_100 μM
21.384	17.928	10.08	3.852
18.792	17.424	10.368	3.8088
20	17.65	10.224	3.82
Table Analyzed	p8_10 μM		Table Analyzed	p8_50 μM		Table Analyzed	p8_100 μM
Column B	Data Set-B		Column C	Data Set-C		Column D	Data Set-D
vs.	vs.		vs.	vs.		vs.	vs.
Column A	Data Set-A		Column A	Data Set-A		Column A	Data Set-A
Unpaired t test			Unpaired t test			Unpaired t test
P value	0.2092		P value	0.017		P value	0.0063
P value summary	ns		P value summary	*		P value summary	**
Significantly different (P < 0.05)?	No		Significantly different (P < 0.05)?	Yes		Significantly different (P < 0.05)?	Yes
One- or two-tailed P value?	Two-tailed		One- or two-tailed P value?	Two-tailed		One- or two-tailed P value?	Two-tailed
t, df	t=1.827, df=2		t, df	t=7.565, df=2		t, df	t=12.54, df=2

## Sheet: Fig. 1E
Conc (μM)	pGFP			p8
0	-3.15884	5.09928	-1.94043	3.85542	3.13253	-6.98795
10	3.06859	12.2744	-3.97112	4.57831	-4.09639	-5.54217
20	13.3574	5.77617	-2.88809	21.9277	10.3614	5.3012
40	-3.4296	-3.4296	-5.05415	32.8434	31.1084	30.241
80	3.61011	-20.7581	-22.3827	69.6386	66.9639	65.012
160	0.902527	-4.51264	-6.6787	90.8916	90.5301	91.9036
320	4.69314	4.15162	-8.30325	97.6145	98.5542	98.1928

## Sheet: Fig. 1F
Mock	pGFP	p8
94.8032	96.6714	91.6982
104.508	91.8132	88.8817
100.689	93.5571	95.2836

## Sheet: Fig. S1D
Conc (μM)	pGFP			p2
0	3.31534	-8.24981	4.93446	2.08	-2.08	0
10	5.85968	12.7988	-8.24981	2.56	-2.4	0.16
20	0.077101	-8.71241	4.24056	-2.56	11.52	-6.08
40	-23.9784	-28.8358	-25.5975	7.2	4.8	4
80	-4.31766	-8.71241	-0.154202	10.72	8.96	7.2
160	-32.9992	-34.387	-33.4618	9.92	2.88	5.6
320	-31.8427	-23.7471	-31.3801	-4.64	-0.16	1.28

## Sheet: Fig. S1E
	Mock			pGFP			p8
ORF73	1.05	1.03	0.93	1.08	1	1.21	0.87	0.86	0.96
ORF72	0.96	1.12	0.94	0.98	0.9	0.83	1.27	1.18	1.09
ORF71	1.05	1.05	0.91	1.07	0.94	1.05	1.01	1.01	1.03
ORF73						ORF72						ORF71
Table Analyzed	mRNA_ORF73		Table Analyzed	mRNA_ORF73		Table Analyzed	mRNA_ORF72		Table Analyzed	mRNA_ORF72		Table Analyzed	mRNA_ORF71		Table Analyzed	mRNA_ORF71
Column B	Data Set-B		Column C	Data Set-C		Column B	Data Set-B		Column C	Data Set-C		Column B	Data Set-B		Column C	Data Set-C
vs.	vs.		vs.	vs.		vs.	vs.		vs.	vs.		vs.	vs.		vs.	vs.
Column A	Data Set-A		Column A	Data Set-A		Column A	Data Set-A		Column A	Data Set-A		Column A	Data Set-A		Column A	Data Set-A
Unpaired t test			Unpaired t test			Unpaired t test			Unpaired t test			Unpaired t test			Unpaired t test
P value	0.2622		P value	0.0945		P value	0.2223		P value	0.1236		P value	0.8005		P value	0.7913
P value summary	ns		P value summary	ns		P value summary	ns		P value summary	ns		P value summary	ns		P value summary	ns
Significantly different (P < 0.05)?	No		Significantly different (P < 0.05)?	No		Significantly different (P < 0.05)?	No		Significantly different (P < 0.05)?	No		Significantly different (P < 0.05)?	No		Significantly different (P < 0.05)?	No
One- or two-tailed P value?	Two-tailed		One- or two-tailed P value?	Two-tailed		One- or two-tailed P value?	Two-tailed		One- or two-tailed P value?	Two-tailed		One- or two-tailed P value?	Two-tailed		One- or two-tailed P value?	Two-tailed
t, df	t=1.304, df=4		t, df	t=2.182, df=4		t, df	t=1.444, df=4		t, df	t=1.946, df=4		t, df	t=0.2700, df=4		t, df	t=0.2828, df=4

## Sheet: Fig. S1F
mock	pGFP	p8
1.04	1.13	1.16
0.83	1.06	1.11
1.16	1.12	0.96
Table Analyzed	genome_LANA		Table Analyzed	genome_LANA
Column B	Data Set-B		Column C	Data Set-C
vs.	vs.		vs.	vs.
Column A	Data Set-A		Column A	Data Set-A
Unpaired t test			Unpaired t test
P value	0.3987		P value	0.5889
P value summary	ns		P value summary	ns
Significantly different (P < 0.05)?	No		Significantly different (P < 0.05)?	No
One- or two-tailed P value?	Two-tailed		One- or two-tailed P value?	Two-tailed
t, df	t=0.9439, df=4		t, df	t=0.5867, df=4

## Sheet: Fig. 2G
Peptide	pGFP	p8			Table Analyzed	Data 1
	80	43
	96	52			Column B	Data Set-B
	150	36			vs.	vs.
	49	40			Column A	Data Set-A
	99	42
	76	199			Unpaired t test
	77	126			P value	<0.0001
	75	120			P value summary	****
	80	100			Significantly different (P < 0.05)?	Yes
	75	76			One- or two-tailed P value?	Two-tailed
	200	73			t, df	t=5.586, df=110
	100	12
	156	20
	78	22
	79	220
	105	202
	102	133
	108	99
	203	87
	156	100
	82	102
	68	85
	125	52
	130	47
	138	39
	152	63
	178	50
	89	53
	79	50
	98	51
	298	34
	278	39
	266	28
	150	33
	188	31
	87	52
	78	53
	65	51
	243	75
	233	76
	99	98
	200	93
	127	65
	120	243
	112	233
	77	94
	200	102
	152	78
	153	63
	225	77
	215	56
	206	62
	165	53
	156	77
		85
		23
		36
		19

[truncated: 26 more sheets: Fig. 2H, Fig. 2I, Fig. S2E, Fig. S2F, Fig. 3B, Fig. 3C, Fig. 3D, Fig. 3E, Fig. 4C, Fig. 4D, Fig. 4E, Fig. 4G, Fig. 4H, Fig. S4C, Fig. 5A, Fig. 5B, Fig. 5C, Fig. 5D, Fig. 5E, Fig. 5G …]
